# Supplementary material for: Accurate assembly of thiophene-bridged titanium-oxo clusters with photocatalytic amine oxidation activity
Source: RSC Adv. 2024 Mar 6;14(11):7924–31. doi: 10.1039/d4ra00117f (PMC10915587; doi:10.1039/d4ra00117f)
Supplement: RA-014-D4RA00117F-s002 [file RA-014-D4RA00117F-s002.cif]

# Electronic Supplementary Material (ESI) for RSC Advances.
# This journal is © The Royal Society of Chemistry 2024

####################################################################### 
# 
# This file contains crystal structure data downloaded from the 
# Cambridge Structural Database (CSD) hosted by the Cambridge 
# Crystallographic Data Centre (CCDC).
# 
# Full information about CCDC data access policies and citation 
# guidelines are available at http://www.ccdc.cam.ac.uk/access/V1 
# 
# Audit and citation data items may have been added by the CCDC. 
# Please retain this information to preserve the provenance of 
# this file and to allow appropriate attribution of the data. 
# 
#######################################################################

data_Ti10
_database_code_depnum_ccdc_archive 'CCDC 2322179'
loop_
_audit_author_name
_audit_author_address
'Hou Jinle'
;Liaocheng university
China
;
_audit_update_record             
;
2023-12-27 deposited with the CCDC.	2024-02-21 downloaded from the CCDC.
;
_audit_creation_date             2023-11-16
_audit_creation_method           
;
Olex2 1.5
(compiled 2022.04.07 svn.rca3783a0 for OlexSys, GUI svn.r6498)
;
_shelx_SHELXL_version_number     2018/3
_chemical_name_common            ?
_chemical_name_systematic        ?
_chemical_formula_moiety         'C80 H167 N4 O36 S Ti10'
_chemical_formula_sum            'C80 H167 N4 O36 S Ti10'
_chemical_formula_weight         2272.23
_chemical_melting_point          ?
_chemical_oxdiff_formula         TiSCNO
loop_
_atom_type_symbol
_atom_type_description
_atom_type_scat_dispersion_real
_atom_type_scat_dispersion_imag
_atom_type_scat_source
C C 0.0181 0.0091 'International Tables Vol C Tables 4.2.6.8 and 6.1.1.4'
H H 0.0000 0.0000 'International Tables Vol C Tables 4.2.6.8 and 6.1.1.4'
N N 0.0311 0.0180 'International Tables Vol C Tables 4.2.6.8 and 6.1.1.4'
O O 0.0492 0.0322 'International Tables Vol C Tables 4.2.6.8 and 6.1.1.4'
S S 0.3331 0.5567 'International Tables Vol C Tables 4.2.6.8 and 6.1.1.4'
Ti Ti 0.2191 1.8069 'International Tables Vol C Tables 4.2.6.8 and 6.1.1.4'

_shelx_space_group_comment       
;
The symmetry employed for this shelxl refinement is uniquely defined
by the following loop, which should always be used as a source of
symmetry information in preference to the above space-group names.
They are only intended as comments.
;
_space_group_crystal_system      triclinic
_space_group_IT_number           2
_space_group_name_H-M_alt        'P -1'
_space_group_name_Hall           '-P 1'
loop_
_space_group_symop_operation_xyz
'x, y, z'
'-x, -y, -z'

_cell_length_a                   16.5980(5)
_cell_length_b                   18.4583(6)
_cell_length_c                   20.9945(7)
_cell_angle_alpha                74.614(3)
_cell_angle_beta                 75.671(3)
_cell_angle_gamma                74.331(3)
_cell_volume                     5863.0(4)
_cell_formula_units_Z            2
_cell_measurement_reflns_used    22408
_cell_measurement_temperature    213.00(10)
_cell_measurement_theta_max      75.9530
_cell_measurement_theta_min      2.9770
_shelx_estimated_absorpt_T_max   ?
_shelx_estimated_absorpt_T_min   ?
_exptl_absorpt_coefficient_mu    6.239
_exptl_absorpt_correction_T_max  1.00000
_exptl_absorpt_correction_T_min  0.47216
_exptl_absorpt_correction_type   multi-scan
_exptl_absorpt_process_details   
;
CrysAlisPro 1.171.41.119a (Rigaku Oxford Diffraction, 2021)
Empirical absorption correction using spherical harmonics,
implemented in SCALE3 ABSPACK scaling algorithm.
;
_exptl_absorpt_special_details   ?
_exptl_crystal_colour            'clear light orange'
_exptl_crystal_colour_lustre     clear
_exptl_crystal_colour_modifier   light
_exptl_crystal_colour_primary    orange
_exptl_crystal_density_diffrn    1.287
_exptl_crystal_density_meas      ?
_exptl_crystal_density_method    ?
_exptl_crystal_description       block
_exptl_crystal_F_000             2398
_exptl_crystal_size_max          0.07
_exptl_crystal_size_mid          0.06
_exptl_crystal_size_min          0.06
_exptl_transmission_factor_max   ?
_exptl_transmission_factor_min   ?
_diffrn_reflns_av_R_equivalents  0.0560
_diffrn_reflns_av_unetI/netI     0.0551
_diffrn_reflns_Laue_measured_fraction_full 0.987
_diffrn_reflns_Laue_measured_fraction_max 0.987
_diffrn_reflns_limit_h_max       19
_diffrn_reflns_limit_h_min       -16
_diffrn_reflns_limit_k_max       22
_diffrn_reflns_limit_k_min       -22
_diffrn_reflns_limit_l_max       25
_diffrn_reflns_limit_l_min       -24
_diffrn_reflns_number            63279
_diffrn_reflns_point_group_measured_fraction_full 0.987
_diffrn_reflns_point_group_measured_fraction_max 0.987
_diffrn_reflns_theta_full        67.078
_diffrn_reflns_theta_max         67.078
_diffrn_reflns_theta_min         2.544
_diffrn_ambient_environment      N~2~
_diffrn_ambient_temperature      213.00(10)
_diffrn_detector                 'Hybrid Pixel Array Detector'
_diffrn_detector_area_resol_mean 10.0000
_diffrn_detector_type            HyPix
_diffrn_measured_fraction_theta_full 0.987
_diffrn_measured_fraction_theta_max 0.987
_diffrn_measurement_details      
;
List of Runs (angles in degrees, time in seconds):

  # Type    Start    End  Width  t~exp~   \w     \q     \k     \f   Frames
#--------------------------------------------------------------------------
  1  \w     92.00 178.00   1.00    2.00    --  105.98  15.00  60.00   86
  2  \w     94.00 178.00   1.00    2.00    --  105.98  30.00 -60.00   84
  3  \w    105.00 131.00   1.00    2.00    --  105.98  90.00 -86.00   26
  4  \w    139.00 170.00   1.00    2.00    --  105.98  90.00 -86.00   31
  5  \w    -76.00  19.00   1.00    0.25    --  -48.21  90.00 -86.00   95
  6  \w    -66.00 -21.00   1.00    2.00    --  -91.75 125.00-150.00   45
  7  \w    -25.00  27.00   1.00    0.25    --  -48.21  19.00-150.00   52
  8  \w    -22.00  27.00   1.00    0.25    --  -48.21  19.00 -90.00   49
  9  \w    -79.00 -36.00   1.00    2.00    --  -91.75  90.00 -86.00   43
 10  \w    -69.00 -21.00   1.00    2.00    --  -91.75  61.00 120.00   48
 11  \w    -49.00 -20.00   1.00    2.00    --  -91.75  45.00 120.00   29
 12  \w   -119.00 -73.00   1.00    0.25    --  -48.21-125.00-150.00   46
 13  \w   -120.00 -73.00   1.00    0.25    --  -48.21-125.00 -90.00   47
 14  \w   -166.00 -79.00   1.00    2.00    --  -91.75 -30.00-150.00   87
 15  \w   -159.00 -85.00   1.00    2.00    --  -91.75 -94.00  30.00   74
 16  \w   -140.00 -79.00   1.00    2.00    --  -91.75 -90.00 159.00   61
 17  \w    -17.00  27.00   1.00    0.25    --   48.21 -19.00-120.00   44
 18  \w     34.00 112.00   1.00    2.00    --  105.98-125.00 -30.00   78
 19  \w     33.00 106.00   1.00    2.00    --  105.98 -94.00 -30.00   73
 20  \w     33.00 105.00   1.00    2.00    --  105.98 -77.00 -30.00   72
 21  \w     37.00  96.00   1.00    2.00    --  105.98 -94.00-150.00   59
 22  \w     34.00 104.00   1.00    2.00    --  105.98 -94.00-120.00   70
 23  \w     45.00 112.00   1.00    2.00    --  105.98-125.00  90.00   67
 24  \w     35.00 104.00   1.00    2.00    --  105.98 -94.00 120.00   69
 25  \w     33.00  62.00   1.00    2.00    --  105.98 -94.00  90.00   29
 26  \w    -20.00  54.00   1.00    0.25    --   48.21 -90.00 159.00   74
 27  \w     43.00 103.00   1.00    2.00    --  105.98 -90.00 159.00   60
 28  \w     70.00 102.00   1.00    2.00    --  105.98 -94.00  90.00   32
 29  \w     33.00  71.00   1.00    2.00    --  105.98 -61.00 150.00   38
;
_diffrn_measurement_device       'four-circle diffractometer'
_diffrn_measurement_device_type  'XtaLAB Synergy, Dualflex, HyPix'
_diffrn_measurement_method       '\w scans'
_diffrn_orient_matrix_type       
'CrysAlisPro convention (1999,Acta A55,543-557)'
_diffrn_orient_matrix_UB_11      -0.0596833000
_diffrn_orient_matrix_UB_12      0.0380638000
_diffrn_orient_matrix_UB_13      0.0566406000
_diffrn_orient_matrix_UB_21      -0.0116272000
_diffrn_orient_matrix_UB_22      -0.0798010000
_diffrn_orient_matrix_UB_23      0.0424650000
_diffrn_orient_matrix_UB_31      0.0770788000
_diffrn_orient_matrix_UB_32      -0.0072910000
_diffrn_orient_matrix_UB_33      0.0315650000
_diffrn_radiation_monochromator  mirror
_diffrn_radiation_probe          x-ray
_diffrn_radiation_type           'Cu K\a'
_diffrn_radiation_wavelength     1.54184
_diffrn_source                   'micro-focus sealed X-ray tube'
_diffrn_source_type              'PhotonJet (Cu) X-ray Source'
_reflns_Friedel_coverage         0.000
_reflns_Friedel_fraction_full    .
_reflns_Friedel_fraction_max     .
_reflns_number_gt                16260
_reflns_number_total             20665
_reflns_special_details          
;
 Reflections were merged by SHELXL according to the crystal
 class for the calculation of statistics and refinement.
 
 _reflns_Friedel_fraction is defined as the number of unique
 Friedel pairs measured divided by the number that would be
 possible theoretically, ignoring centric projections and
 systematic absences.
;
_reflns_threshold_expression     'I > 2\s(I)'
_computing_cell_refinement       'CrysAlisPro 1.171.41.119a (Rigaku OD, 2021)'
_computing_data_collection       'CrysAlisPro 1.171.41.119a (Rigaku OD, 2021)'
_computing_data_reduction        'CrysAlisPro 1.171.41.119a (Rigaku OD, 2021)'
_computing_molecular_graphics    'Olex2 1.5 (Dolomanov et al., 2009)'
_computing_publication_material  'Olex2 1.5 (Dolomanov et al., 2009)'
_computing_structure_refinement  'SHELXL 2018/3 (Sheldrick, 2015)'
_computing_structure_solution    ?
_refine_diff_density_max         0.821
_refine_diff_density_min         -0.816
_refine_diff_density_rms         0.081
_refine_ls_extinction_coef       .
_refine_ls_extinction_method     none
_refine_ls_goodness_of_fit_ref   1.040
_refine_ls_hydrogen_treatment    constr
_refine_ls_matrix_type           full
_refine_ls_number_parameters     1448
_refine_ls_number_reflns         20665
_refine_ls_number_restraints     691
_refine_ls_R_factor_all          0.0796
_refine_ls_R_factor_gt           0.0631
_refine_ls_restrained_S_all      1.093
_refine_ls_shift/su_max          0.038
_refine_ls_shift/su_mean         0.002
_refine_ls_structure_factor_coef Fsqd
_refine_ls_weighting_details     
'w=1/[\s^2^(Fo^2^)+(0.0968P)^2^+5.6909P] where P=(Fo^2^+2Fc^2^)/3'
_refine_ls_weighting_scheme      calc
_refine_ls_wR_factor_gt          0.1663
_refine_ls_wR_factor_ref         0.1774
_refine_special_details          ?
_olex2_refinement_description    
;
1. Fixed Uiso
 At 1.2 times of:
  All C(H) groups, All C(H,H) groups
 At 1.5 times of:
  All C(H,H,H) groups
2. Restrained distances
 C80-C79 = C96-C79 = C81-C79 = C79-C91
 1.5 with sigma of 0.01
 C97-C78 = C78-C76 = C77-C76 = C97-C77
 1.5 with sigma of 0.01
 O30-C76 = O30-C97
 1.45 with sigma of 0.01
 C78-C77
 2.5 with sigma of 0.01
 C90-C65 = C90-C66 = C99-C64 = C64-C100
 1.55 with sigma of 0.01
 C101-C102
 2.55 with sigma of 0.01
 C97-C101 = C97-C102 = C77-C76 = C78-C76
 1.55 with sigma of 0.01
 C29-C28 = C89-C94 = C28-C27 = C93-C89
 1.5 with sigma of 0.01
 C20-C19 = C40-C22 = C88-C22 = C19-C21
 1.5 with sigma of 0.01
 C96-C91
 2.5 with sigma of 0.01
 C88-C40
 2.5 with sigma of 0.01
 C98-C37 = C18-C16 = C37-C85 = C17-C16
 1.5 with sigma of 0.01
 C87-C86 = C12-C10 = C11-C10 = C86-C92
 1.5 with sigma of 0.01
 C62-C61 = C61-C23 = C63-C61 = C61-C95
 1.5 with sigma of 0.01
 O29-C91
 2.5 with sigma of 0.01
 C96-O29
 2.5 with sigma of 0.01
 C69-C68
 2.5 with sigma of 0.01
 C67-C69 = C68-C67
 1.5 with sigma of 0.01
 C9-C8
 2.5 with sigma of 0.01
 C8-C7 = C9-C7
 1.5 with sigma of 0.01
 C93-C94
 2.5 with sigma of 0.01
 O14-C88
 2.5 with sigma of 0.01
 O14-C40
 2.5 with sigma of 0.01
 O14-C22
 1.45 with sigma of 0.01
 O16-C94
 2.35 with sigma of 0.01
 O16-C89
 1.45 with sigma of 0.01
 O16-C93
 2.35 with sigma of 0.01
3. Uiso/Uaniso restraints and constraints
O29 \\sim C79 \\sim C80 \\sim C81 \\sim C91 \\sim C96: within 1.7A with sigma
of 0.004 and sigma for terminal atoms of 0.008 within 1.7A
O26 \\sim C70 \\sim C71 \\sim C72: within 2A with sigma of 0.001 and sigma for
terminal atoms of 0.002 within 2A
O16 \\sim C27 \\sim C28 \\sim C29 \\sim C89 \\sim C93 \\sim C94: within 1.7A
with sigma of 0.004 and sigma for terminal atoms of 0.008 within 1.7A
O14 \\sim C19 \\sim C20 \\sim C21 \\sim C22 \\sim C40 \\sim C88: within 1.7A
with sigma of 0.004 and sigma for terminal atoms of 0.008 within 1.7A
O20 \\sim C24 \\sim C25 \\sim C26: within 1.7A with sigma of 0.004 and sigma
for terminal atoms of 0.008 within 1.7A
O13 \\sim C16 \\sim C17 \\sim C18 \\sim C37 \\sim C85 \\sim C98: within 1.7A
with sigma of 0.004 and sigma for terminal atoms of 0.008 within 1.7A
O11 \\sim C10 \\sim C11 \\sim C12 \\sim C86 \\sim C87 \\sim C92: within 1.7A
with sigma of 0.004 and sigma for terminal atoms of 0.008 within 1.7A
O25 \\sim C61 \\sim C62 \\sim C63 \\sim C23 \\sim C95: within 1.7A with sigma
of 0.004 and sigma for terminal atoms of 0.008 within 1.7A
O31 \\sim C67 \\sim C68 \\sim C69: within 1.7A with sigma of 0.004 and sigma
for terminal atoms of 0.008 within 1.7A
O28 \\sim C73 \\sim C74 \\sim C75: within 1.7A with sigma of 0.004 and sigma
for terminal atoms of 0.008 within 1.7A
O24 \\sim C82 \\sim C83 \\sim C84: within 1.7A with sigma of 0.004 and sigma
for terminal atoms of 0.008 within 1.7A
O10 \\sim C7 \\sim C8 \\sim C9: within 2A with sigma of 0.002 and sigma for
terminal atoms of 0.004 within 2A
C64 \\sim C99 \\sim C66 \\sim C65 \\sim C100 \\sim C90 \\sim O27: within 2A
with sigma of 0.002 and sigma for terminal atoms of 0.004 within 2A
C76 \\sim C77 \\sim C78 \\sim C97 \\sim C101 \\sim C102 \\sim O30: within 2A
with sigma of 0.002 and sigma for terminal atoms of 0.004 within 2A
4. Others
 Sof(C89)=Sof(H89)=Sof(C93)=Sof(H93A)=Sof(H93B)=Sof(H93C)=Sof(C94)=Sof(H94A)=
 Sof(H94B)=Sof(H94C)=1-FVAR(1)
 Sof(C27)=Sof(H27A)=Sof(H27B)=Sof(H27C)=Sof(C28)=Sof(H28)=Sof(C29)=Sof(H29A)=
 Sof(H29B)=Sof(H29C)=FVAR(1)
 Sof(C22)=Sof(H22)=Sof(C40)=Sof(H40A)=Sof(H40B)=Sof(H40C)=Sof(C88)=Sof(H88A)=
 Sof(H88B)=Sof(H88C)=1-FVAR(2)
 Sof(C19)=Sof(H19)=Sof(C20)=Sof(H20A)=Sof(H20B)=Sof(H20C)=Sof(C21)=Sof(H21A)=
 Sof(H21B)=Sof(H21C)=FVAR(2)
 Sof(C37)=Sof(H37)=Sof(C85)=Sof(H85A)=Sof(H85B)=Sof(H85C)=Sof(C98)=Sof(H98A)=
 Sof(H98B)=Sof(H98C)=1-FVAR(3)
 Sof(C16)=Sof(H16)=Sof(C17)=Sof(H17A)=Sof(H17B)=Sof(H17C)=Sof(C18)=Sof(H18A)=
 Sof(H18B)=Sof(H18C)=FVAR(3)
 Sof(C86)=Sof(H86)=Sof(C87)=Sof(H87A)=Sof(H87B)=Sof(H87C)=Sof(C92)=Sof(H92A)=
 Sof(H92B)=Sof(H92C)=1-FVAR(4)
 Sof(C10)=Sof(H10)=Sof(C11)=Sof(H11A)=Sof(H11B)=Sof(H11C)=Sof(C12)=Sof(H12A)=
 Sof(H12B)=Sof(H12C)=FVAR(4)
 Sof(C91)=Sof(H91A)=Sof(H91B)=Sof(H91C)=Sof(C96)=Sof(H96A)=Sof(H96B)=Sof(H96C)=
 1-FVAR(5)
 Sof(C80)=Sof(H80A)=Sof(H80B)=Sof(H80C)=Sof(C81)=Sof(H81A)=Sof(H81B)=Sof(H81C)=
 FVAR(5)
 Sof(H61A)=Sof(C23)=Sof(H23A)=Sof(H23B)=Sof(H23C)=Sof(C95)=Sof(H95A)=Sof(H95B)=
 Sof(H95C)=1-FVAR(6)
 Sof(H61)=Sof(C62)=Sof(H62A)=Sof(H62B)=Sof(H62C)=Sof(C63)=Sof(H63A)=Sof(H63B)=
 Sof(H63C)=FVAR(6)
 Sof(C65)=Sof(H65A)=Sof(H65B)=Sof(H65C)=Sof(C66)=Sof(H66A)=Sof(H66B)=Sof(H66C)=
 Sof(C90)=Sof(H90)=1-FVAR(7)
 Sof(C64)=Sof(H64)=Sof(C100)=Sof(H10A)=Sof(H10B)=Sof(H10C)=Sof(C99)=Sof(H99A)=
 Sof(H99B)=Sof(H99C)=FVAR(7)
 Sof(C97)=Sof(H97)=Sof(C101)=Sof(H10D)=Sof(H10E)=Sof(H10F)=Sof(C102)=Sof(H10G)=
 Sof(H10H)=Sof(H10I)=1-FVAR(8)
 Sof(C76)=Sof(H76)=Sof(C77)=Sof(H77A)=Sof(H77B)=Sof(H77C)=Sof(C78)=Sof(H78A)=
 Sof(H78B)=Sof(H78C)=FVAR(8)
5.a Ternary CH refined with riding coordinates:
 C7(H7), C10(H10), C13(H13), C16(H16), C19(H19), C26(H26), C28(H28), C30(H30),
 C33(H33), C36(H36), C41(H41), C52(H52), C55(H55), C58(H58), C61(H61),
 C61(H61A), C64(H64), C67(H67), C70(H70), C73(H73), C76(H76), C82(H82),
 C22(H22), C37(H37), C86(H86), C89(H89), C90(H90), C97(H97)
5.b Me refined with riding coordinates:
 C80(H80A,H80B,H80C), C81(H81A,H81B,H81C)
5.c Aromatic/amide H refined with riding coordinates:
 C1(H1), C2(H2)
5.d Idealised Me refined as rotating group:
 C8(H8A,H8B,H8C), C9(H9A,H9B,H9C), C11(H11A,H11B,H11C), C12(H12A,H12B,H12C),
 C14(H14A,H14B,H14C), C15(H15A,H15B,H15C), C17(H17A,H17B,H17C), C18(H18A,H18B,
 H18C), C20(H20A,H20B,H20C), C21(H21A,H21B,H21C), C24(H24A,H24B,H24C), C25(H25A,
 H25B,H25C), C27(H27A,H27B,H27C), C29(H29A,H29B,H29C), C31(H31A,H31B,H31C),
 C32(H32A,H32B,H32C), C34(H34A,H34B,H34C), C35(H35A,H35B,H35C), C38(H38A,H38B,
 H38C), C39(H39A,H39B,H39C), C42(H42A,H42B,H42C), C43(H43A,H43B,H43C), C46(H46A,
 H46B,H46C), C47(H47A,H47B,H47C), C48(H48A,H48B,H48C), C51(H51A,H51B,H51C),
 C53(H53A,H53B,H53C), C54(H54A,H54B,H54C), C56(H56A,H56B,H56C), C57(H57A,H57B,
 H57C), C59(H59A,H59B,H59C), C60(H60A,H60B,H60C), C62(H62A,H62B,H62C), C63(H63A,
 H63B,H63C), C65(H65A,H65B,H65C), C66(H66A,H66B,H66C), C68(H68A,H68B,H68C),
 C69(H69A,H69B,H69C), C71(H71A,H71B,H71C), C72(H72A,H72B,H72C), C74(H74A,H74B,
 H74C), C75(H75A,H75B,H75C), C77(H77A,H77B,H77C), C78(H78A,H78B,H78C), C83(H83A,
 H83B,H83C), C84(H84A,H84B,H84C), C23(H23A,H23B,H23C), C40(H40A,H40B,H40C),
 C85(H85A,H85B,H85C), C87(H87A,H87B,H87C), C88(H88A,H88B,H88C), C91(H91A,H91B,
 H91C), C92(H92A,H92B,H92C), C93(H93A,H93B,H93C), C94(H94A,H94B,H94C), C95(H95A,
 H95B,H95C), C96(H96A,H96B,H96C), C98(H98A,H98B,H98C), C100(H10A,H10B,H10C),
 C99(H99A,H99B,H99C), C101(H10D,H10E,H10F), C102(H10G,H10H,H10I)
;
_atom_sites_solution_hydrogens   geom
_atom_sites_solution_primary     ?
_atom_sites_solution_secondary   ?
loop_
_atom_site_label
_atom_site_type_symbol
_atom_site_fract_x
_atom_site_fract_y
_atom_site_fract_z
_atom_site_U_iso_or_equiv
_atom_site_adp_type
_atom_site_occupancy
_atom_site_site_symmetry_order
_atom_site_calc_flag
_atom_site_refinement_flags_posn
_atom_site_refinement_flags_adp
_atom_site_refinement_flags_occupancy
_atom_site_disorder_assembly
_atom_site_disorder_group
Ti1 Ti 1.10403(4) 0.34686(4) 0.71800(4) 0.03980(17) Uani 1 1 d . . . . .
Ti2 Ti 0.99161(5) 0.22288(4) 0.77879(4) 0.04291(18) Uani 1 1 d . . . . .
Ti3 Ti 0.98743(4) 0.28629(4) 0.62629(3) 0.03395(15) Uani 1 1 d . . . . .
Ti4 Ti 0.84409(5) 0.19276(5) 0.68454(4) 0.0515(2) Uani 1 1 d . . . . .
Ti5 Ti 0.84164(5) 0.26541(4) 0.53150(4) 0.04370(18) Uani 1 1 d . . . . .
Ti6 Ti 0.67148(4) 0.71445(4) 0.92806(4) 0.03819(17) Uani 1 1 d . . . . .
Ti7 Ti 0.62500(5) 0.81134(4) 0.78917(4) 0.04438(18) Uani 1 1 d . . . . .
Ti8 Ti 0.48893(4) 0.71477(4) 0.86557(3) 0.03300(15) Uani 1 1 d . . . . .
Ti9 Ti 0.45922(5) 0.77585(5) 0.71604(4) 0.04545(19) Uani 1 1 d . . . . .
Ti10 Ti 0.33073(5) 0.67069(5) 0.79827(4) 0.04501(18) Uani 1 1 d . . . . .
S1 S 0.81941(6) 0.51687(5) 0.78721(5) 0.0399(2) Uani 1 1 d . . . . .
O1 O 0.70162(16) 0.62331(15) 0.86960(13) 0.0402(6) Uani 1 1 d . . . . .
O2 O 0.58208(16) 0.62247(15) 0.83683(13) 0.0386(6) Uani 1 1 d . . . . .
O3 O 0.97189(16) 0.41832(15) 0.72278(14) 0.0413(6) Uani 1 1 d . . . . .
O4 O 0.90560(16) 0.38264(14) 0.65807(13) 0.0388(6) Uani 1 1 d . . . . .
O5 O 0.33988(18) 0.62556(18) 0.89235(15) 0.0502(7) Uani 1 1 d . . . . .
O6 O 0.58683(16) 0.65654(16) 0.98918(13) 0.0415(6) Uani 1 1 d . . . . .
O7 O 0.57956(15) 0.75525(14) 0.87573(13) 0.0359(5) Uani 1 1 d . . . . .
O8 O 0.42783(17) 0.70529(16) 0.79984(13) 0.0424(6) Uani 1 1 d . . . . .
O9 O 0.53024(17) 0.78575(16) 0.76992(14) 0.0438(6) Uani 1 1 d . . . . .
O10 O 0.5273(3) 0.7308(3) 0.65072(18) 0.0788(10) Uani 1 1 d . U . . .
O11 O 0.3498(3) 0.5858(2) 0.7673(2) 0.0757(9) Uani 1 1 d . U . . .
O12 O 0.34868(19) 0.75064(19) 0.71306(15) 0.0550(8) Uani 1 1 d . . . . .
O13 O 0.2177(2) 0.7024(3) 0.82083(19) 0.0754(10) Uani 1 1 d . U . . .
O14 O 0.4242(3) 0.8749(2) 0.6812(2) 0.0870(11) Uani 1 1 d D U . . .
O15 O 0.40905(16) 0.78793(15) 0.90146(14) 0.0416(6) Uani 1 1 d . . . . .
O16 O 0.5951(3) 0.9112(2) 0.7856(2) 0.0865(12) Uani 1 1 d D U . . .
O17 O 0.64906(19) 0.78877(17) 0.97459(16) 0.0531(7) Uani 1 1 d . . . . .
O18 O 0.72202(17) 0.77622(16) 0.83994(16) 0.0492(7) Uani 1 1 d . . . . .
O19 O 0.76150(17) 0.65373(16) 0.96443(15) 0.0447(6) Uani 1 1 d . . . . .
O20 O 0.6974(3) 0.7919(3) 0.7141(2) 0.0888(12) Uani 1 1 d . U . . .
O21 O 1.05159(19) 0.28738(17) 0.80697(13) 0.0482(7) Uani 1 1 d . . . . .
O22 O 1.12430(19) 0.42940(17) 0.73679(15) 0.0482(7) Uani 1 1 d . . . . .
O23 O 1.21101(18) 0.28829(17) 0.71555(16) 0.0513(7) Uani 1 1 d . . . . .
O24 O 0.9005(3) 0.2417(3) 0.84275(19) 0.0867(12) Uani 1 1 d . U . . .
O25 O 1.0500(3) 0.1287(2) 0.8047(2) 0.0806(11) Uani 1 1 d . U . . .
O26 O 0.8744(4) 0.0906(3) 0.7085(3) 0.1204(15) Uani 1 1 d . U . . .
O27 O 1.06568(18) 0.21166(16) 0.59179(14) 0.0465(6) Uani 1 1 d . U . . .
O28 O 0.7950(2) 0.1863(2) 0.60700(17) 0.0644(9) Uani 1 1 d . U . . .
O29 O 0.7485(3) 0.2295(4) 0.7352(2) 0.1116(16) Uani 1 1 d D U . . .
O30 O 0.7455(2) 0.3299(2) 0.5144(2) 0.0849(10) Uani 1 1 d D U . . .
O31 O 0.8778(2) 0.2083(2) 0.46897(17) 0.0629(8) Uani 1 1 d . U . . .
O32 O 0.9228(2) 0.33108(18) 0.48680(15) 0.0537(8) Uani 1 1 d . . . . .
O33 O 1.11762(17) 0.38939(16) 0.61954(14) 0.0433(6) Uani 1 1 d . . . . .
O34 O 0.88602(17) 0.26445(16) 0.60668(13) 0.0422(6) Uani 1 1 d . . . . .
O35 O 0.93139(18) 0.21554(16) 0.71401(14) 0.0446(6) Uani 1 1 d . . . . .
O36 O 1.04930(16) 0.27709(14) 0.69575(12) 0.0375(6) Uani 1 1 d . . . . .
N1 N 0.51966(18) 0.65051(17) 0.96736(15) 0.0347(7) Uani 1 1 d . . . . .
N2 N 0.40242(19) 0.63332(18) 0.91991(16) 0.0377(7) Uani 1 1 d . . . . .
N3 N 1.07201(19) 0.37142(17) 0.58284(16) 0.0363(7) Uani 1 1 d . . . . .
N4 N 0.9757(2) 0.34622(18) 0.51944(16) 0.0389(7) Uani 1 1 d . . . . .
C1 C 0.6835(3) 0.5251(3) 0.7476(3) 0.0619(13) Uani 1 1 d . . . . .
H1 H 0.626265 0.537612 0.742813 0.074 Uiso 1 1 calc R U . . .
C2 C 0.7487(3) 0.4777(3) 0.7107(3) 0.0601(13) Uani 1 1 d . . . . .
H2 H 0.739985 0.455605 0.678075 0.072 Uiso 1 1 calc R U . . .
C3 C 0.8257(2) 0.4673(2) 0.72727(19) 0.0360(8) Uani 1 1 d . . . . .
C4 C 0.7118(2) 0.5511(2) 0.79076(19) 0.0369(8) Uani 1 1 d . . . . .
C5 C 0.6617(2) 0.6031(2) 0.83603(18) 0.0355(8) Uani 1 1 d . . . . .
C6 C 0.9081(2) 0.4196(2) 0.70111(18) 0.0369(8) Uani 1 1 d . . . . .
C7 C 0.5407(4) 0.7182(4) 0.5863(3) 0.0906(12) Uani 1 1 d D U . . .
H7 H 0.492877 0.694695 0.588266 0.109 Uiso 1 1 calc R U . . .
C8 C 0.5293(5) 0.7869(4) 0.5322(3) 0.1084(19) Uani 1 1 d D U . . .
H8A H 0.572459 0.815391 0.527484 0.163 Uiso 1 1 calc R U . . .
H8B H 0.473198 0.819230 0.542994 0.163 Uiso 1 1 calc R U . . .
H8C H 0.534608 0.771570 0.490334 0.163 Uiso 1 1 calc R U . . .
C9 C 0.6169(5) 0.6562(4) 0.5732(3) 0.1044(19) Uani 1 1 d D U . . .
H9A H 0.625910 0.650720 0.527109 0.157 Uiso 1 1 calc R U . . .
H9B H 0.608213 0.608129 0.603682 0.157 Uiso 1 1 calc R U . . .
H9C H 0.666404 0.669305 0.580183 0.157 Uiso 1 1 calc R U . . .
C10 C 0.4161(6) 0.5181(5) 0.7594(4) 0.0803(16) Uani 0.746(10) 1 d D U P A 1
H10 H 0.455975 0.512770 0.789269 0.096 Uiso 0.746(10) 1 calc R U P A 1
C11 C 0.4653(7) 0.5299(6) 0.6875(5) 0.102(3) Uani 0.746(10) 1 d D U P A 1
H11A H 0.428891 0.531485 0.657207 0.154 Uiso 0.746(10) 1 calc R U P A 1
H11B H 0.514629 0.487630 0.683310 0.154 Uiso 0.746(10) 1 calc R U P A 1
H11C H 0.483963 0.578001 0.675956 0.154 Uiso 0.746(10) 1 calc R U P A 1
C12 C 0.3779(8) 0.4498(5) 0.7823(6) 0.092(2) Uani 0.746(10) 1 d D U P A 1
H12A H 0.373096 0.432387 0.830699 0.137 Uiso 0.746(10) 1 calc R U P A 1
H12B H 0.413868 0.408914 0.760424 0.137 Uiso 0.746(10) 1 calc R U P A 1
H12C H 0.321789 0.463080 0.770980 0.137 Uiso 0.746(10) 1 calc R U P A 1
C13 C 0.2999(3) 0.7829(4) 0.6595(3) 0.0706(15) Uani 1 1 d . . . . .
H13 H 0.338212 0.804968 0.619009 0.085 Uiso 1 1 calc R U . . .
C14 C 0.2276(4) 0.8469(4) 0.6775(4) 0.094(2) Uani 1 1 d . . . . .
H14A H 0.187455 0.826522 0.715803 0.142 Uiso 1 1 calc R U . . .
H14B H 0.199178 0.871021 0.639563 0.142 Uiso 1 1 calc R U . . .
H14C H 0.249150 0.884757 0.689005 0.142 Uiso 1 1 calc R U . . .
C15 C 0.2733(5) 0.7194(4) 0.6431(3) 0.096(2) Uani 1 1 d . . . . .
H15A H 0.322713 0.678196 0.635314 0.145 Uiso 1 1 calc R U . . .
H15B H 0.248414 0.739264 0.603000 0.145 Uiso 1 1 calc R U . . .
H15C H 0.231613 0.699808 0.680452 0.145 Uiso 1 1 calc R U . . .
C16 C 0.1588(7) 0.7214(7) 0.8855(8) 0.0827(18) Uani 0.492(10) 1 d D U P B 1
H16 H 0.178203 0.694212 0.928336 0.099 Uiso 0.492(10) 1 calc R U P B 1
C17 C 0.1281(11) 0.8077(8) 0.8748(9) 0.101(3) Uani 0.492(10) 1 d D U P B 1
H17A H 0.176676 0.831448 0.863782 0.151 Uiso 0.492(10) 1 calc R U P B 1
H17B H 0.091131 0.821004 0.915611 0.151 Uiso 0.492(10) 1 calc R U P B 1
H17C H 0.096807 0.826037 0.838178 0.151 Uiso 0.492(10) 1 calc R U P B 1
C18 C 0.0780(7) 0.7071(11) 0.8758(9) 0.099(3) Uani 0.492(10) 1 d D U P B 1
H18A H 0.055354 0.747792 0.840611 0.148 Uiso 0.492(10) 1 calc R U P B 1
H18B H 0.036479 0.706338 0.917427 0.148 Uiso 0.492(10) 1 calc R U P B 1
H18C H 0.090109 0.657912 0.862932 0.148 Uiso 0.492(10) 1 calc R U P B 1
C19 C 0.4229(13) 0.9501(9) 0.6626(7) 0.106(2) Uani 0.471(11) 1 d D U P C 1
H19 H 0.477375 0.956106 0.669638 0.128 Uiso 0.471(11) 1 calc R U P C 1
C20 C 0.3547(13) 0.9865(10) 0.7127(9) 0.119(3) Uani 0.471(11) 1 d D U P C 1
H20A H 0.308404 1.019027 0.690818 0.178 Uiso 0.471(11) 1 calc R U P C 1
H20B H 0.377631 1.017441 0.731587 0.178 Uiso 0.471(11) 1 calc R U P C 1
H20C H 0.333477 0.946735 0.748420 0.178 Uiso 0.471(11) 1 calc R U P C 1
C21 C 0.4198(15) 0.9836(10) 0.5902(8) 0.131(4) Uani 0.471(11) 1 d D U P C 1
H21A H 0.450239 0.945118 0.563912 0.197 Uiso 0.471(11) 1 calc R U P C 1
H21B H 0.446334 1.027612 0.575184 0.197 Uiso 0.471(11) 1 calc R U P C 1
H21C H 0.360977 0.999910 0.584410 0.197 Uiso 0.471(11) 1 calc R U P C 1
C24 C 0.7269(7) 0.8731(6) 0.6101(5) 0.141(3) Uani 1 1 d . U . . .
H24A H 0.673751 0.910102 0.619171 0.211 Uiso 1 1 calc R U . . .
H24B H 0.743240 0.875106 0.562064 0.211 Uiso 1 1 calc R U . . .
H24C H 0.771040 0.885493 0.625472 0.211 Uiso 1 1 calc R U . . .
C25 C 0.7866(5) 0.7317(5) 0.6272(4) 0.114(2) Uani 1 1 d . U . . .
H25A H 0.840278 0.741552 0.629404 0.171 Uiso 1 1 calc R U . . .
H25B H 0.787963 0.727237 0.581933 0.171 Uiso 1 1 calc R U . . .
H25C H 0.777893 0.684038 0.658543 0.171 Uiso 1 1 calc R U . . .
C26 C 0.7158(5) 0.7962(5) 0.6453(3) 0.0987(16) Uani 1 1 d . U . . .
H26 H 0.664685 0.789219 0.633364 0.118 Uiso 1 1 calc R U . . .
C27 C 0.5573(9) 1.0477(5) 0.7498(7) 0.119(3) Uani 0.721(9) 1 d D U P D 1
H27A H 0.558701 1.036089 0.707029 0.179 Uiso 0.721(9) 1 calc R U P D 1
H27B H 0.581291 1.092461 0.741878 0.179 Uiso 0.721(9) 1 calc R U P D 1
H27C H 0.498863 1.058196 0.773716 0.179 Uiso 0.721(9) 1 calc R U P D 1
C28 C 0.6070(8) 0.9822(5) 0.7898(5) 0.0982(18) Uani 0.721(9) 1 d D U P D 1
H28 H 0.667368 0.982665 0.769038 0.118 Uiso 0.721(9) 1 calc R U P D 1
C29 C 0.6001(8) 0.9778(6) 0.8643(5) 0.108(2) Uani 0.721(9) 1 d D U P D 1
H29A H 0.540549 0.991243 0.885218 0.162 Uiso 0.721(9) 1 calc R U P D 1
H29B H 0.630243 1.013466 0.869604 0.162 Uiso 0.721(9) 1 calc R U P D 1
H29C H 0.625013 0.925845 0.885649 0.162 Uiso 0.721(9) 1 calc R U P D 1
C30 C 0.4070(4) 0.8531(3) 0.9263(3) 0.0804(17) Uani 1 1 d . . . . .
H30 H 0.461744 0.868369 0.904159 0.096 Uiso 1 1 calc R U . . .
C31 C 0.3416(6) 0.9177(4) 0.9021(5) 0.124(3) Uani 1 1 d . . . . .
H31A H 0.354208 0.930835 0.853282 0.185 Uiso 1 1 calc R U . . .
H31B H 0.340214 0.961673 0.919656 0.185 Uiso 1 1 calc R U . . .
H31C H 0.286561 0.903721 0.917091 0.185 Uiso 1 1 calc R U . . .
C32 C 0.4079(5) 0.8338(5) 0.9976(4) 0.106(3) Uani 1 1 d . . . . .
H32A H 0.356823 0.815727 1.022240 0.159 Uiso 1 1 calc R U . . .
H32B H 0.409621 0.879119 1.011889 0.159 Uiso 1 1 calc R U . . .
H32C H 0.457727 0.793645 1.006497 0.159 Uiso 1 1 calc R U . . .
C33 C 0.8091(3) 0.7851(3) 0.8141(3) 0.0690(15) Uani 1 1 d . . . . .
H33 H 0.809606 0.827077 0.773403 0.083 Uiso 1 1 calc R U . . .
C34 C 0.8398(4) 0.8086(4) 0.8666(4) 0.095(2) Uani 1 1 d . . . . .
H34A H 0.842710 0.766936 0.905993 0.142 Uiso 1 1 calc R U . . .
H34B H 0.800295 0.854173 0.879115 0.142 Uiso 1 1 calc R U . . .
H34C H 0.895840 0.819658 0.848046 0.142 Uiso 1 1 calc R U . . .
C35 C 0.8645(3) 0.7126(4) 0.7946(3) 0.0862(19) Uani 1 1 d . . . . .
H35A H 0.922255 0.719675 0.776618 0.129 Uiso 1 1 calc R U . . .
H35B H 0.842770 0.700576 0.760682 0.129 Uiso 1 1 calc R U . . .
H35C H 0.864338 0.670629 0.833865 0.129 Uiso 1 1 calc R U . . .
C36 C 0.8048(3) 0.5766(3) 0.9822(3) 0.0574(12) Uani 1 1 d . . . . .
H36 H 0.793489 0.546284 0.954197 0.069 Uiso 1 1 calc R U . . .
C38 C 0.7705(5) 0.5454(4) 1.0551(3) 0.0890(19) Uani 1 1 d . . . . .
H38A H 0.796682 0.491086 1.067131 0.134 Uiso 1 1 calc R U . . .
H38B H 0.709267 0.551798 1.061800 0.134 Uiso 1 1 calc R U . . .
H38C H 0.783638 0.573104 1.083152 0.134 Uiso 1 1 calc R U . . .
C39 C 0.9000(4) 0.5717(4) 0.9694(4) 0.092(2) Uani 1 1 d . . . . .
H39A H 0.911905 0.599703 0.997862 0.139 Uiso 1 1 calc R U . . .
H39B H 0.919325 0.593979 0.922588 0.139 Uiso 1 1 calc R U . . .
H39C H 0.929549 0.518127 0.979720 0.139 Uiso 1 1 calc R U . . .
C41 C 0.6672(4) 0.7942(4) 1.0360(3) 0.0781(17) Uani 1 1 d . . . . .
H41 H 0.725126 0.762248 1.039093 0.094 Uiso 1 1 calc R U . . .
C42 C 0.6088(7) 0.7598(7) 1.0939(4) 0.140(4) Uani 1 1 d . . . . .
H42A H 0.624995 0.759936 1.135265 0.211 Uiso 1 1 calc R U . . .
H42B H 0.611895 0.707319 1.091737 0.211 Uiso 1 1 calc R U . . .
H42C H 0.551041 0.789632 1.093070 0.211 Uiso 1 1 calc R U . . .
C43 C 0.6710(8) 0.8741(5) 1.0332(5) 0.152(4) Uani 1 1 d . . . . .
H43A H 0.617602 0.908612 1.024240 0.228 Uiso 1 1 calc R U . . .
H43B H 0.717301 0.888624 0.997586 0.228 Uiso 1 1 calc R U . . .
H43C H 0.680676 0.877582 1.075905 0.228 Uiso 1 1 calc R U . . .
C44 C 0.4026(2) 0.5987(2) 0.9814(2) 0.0385(8) Uani 1 1 d . . . . .
C45 C 0.4713(2) 0.6073(2) 1.00912(19) 0.0373(8) Uani 1 1 d . . . . .
C46 C 0.4845(3) 0.5688(3) 1.0793(2) 0.0510(10) Uani 1 1 d . . . . .
H46A H 0.544971 0.554090 1.080027 0.077 Uiso 1 1 calc R U . . .
H46B H 0.460587 0.523240 1.094203 0.077 Uiso 1 1 calc R U . . .
H46C H 0.456334 0.604102 1.109052 0.077 Uiso 1 1 calc R U . . .
C47 C 0.3392(3) 0.5513(3) 1.0221(2) 0.0509(10) Uani 1 1 d . . . . .
H47A H 0.286281 0.570601 1.005177 0.076 Uiso 1 1 calc R U . . .
H47B H 0.328528 0.554735 1.068839 0.076 Uiso 1 1 calc R U . . .
H47C H 0.361748 0.498023 1.018391 0.076 Uiso 1 1 calc R U . . .
C48 C 1.0328(3) 0.4189(3) 0.4084(2) 0.0511(10) Uani 1 1 d . . . . .
H48A H 1.017419 0.383708 0.388813 0.077 Uiso 1 1 calc R U . . .
H48B H 1.090344 0.424879 0.387322 0.077 Uiso 1 1 calc R U . . .
H48C H 0.993571 0.468615 0.401129 0.077 Uiso 1 1 calc R U . . .
C49 C 1.0284(3) 0.3874(2) 0.48245(19) 0.0391(8) Uani 1 1 d . . . . .
C50 C 1.0826(2) 0.4044(2) 0.51965(19) 0.0386(8) Uani 1 1 d . . . . .
C51 C 1.1433(3) 0.4558(3) 0.4875(2) 0.0522(10) Uani 1 1 d . . . . .
H51A H 1.150748 0.480119 0.520720 0.078 Uiso 1 1 calc R U . . .
H51B H 1.121038 0.495108 0.451345 0.078 Uiso 1 1 calc R U . . .
H51C H 1.197867 0.425766 0.469455 0.078 Uiso 1 1 calc R U . . .
C52 C 1.1015(3) 0.5112(3) 0.7262(3) 0.0599(12) Uani 1 1 d . . . . .
H52 H 1.041808 0.528768 0.719291 0.072 Uiso 1 1 calc R U . . .
C53 C 1.1077(5) 0.5368(4) 0.7874(4) 0.096(2) Uani 1 1 d . . . . .
H53A H 1.163463 0.513443 0.798820 0.143 Uiso 1 1 calc R U . . .
H53B H 1.064103 0.520966 0.824968 0.143 Uiso 1 1 calc R U . . .
H53C H 1.099416 0.592435 0.777443 0.143 Uiso 1 1 calc R U . . .
C54 C 1.1584(4) 0.5456(4) 0.6640(3) 0.0799(17) Uani 1 1 d . . . . .
H54A H 1.137539 0.601004 0.653166 0.120 Uiso 1 1 calc R U . . .
H54B H 1.158308 0.523936 0.626752 0.120 Uiso 1 1 calc R U . . .
H54C H 1.216021 0.534095 0.672229 0.120 Uiso 1 1 calc R U . . .
C55 C 1.0462(3) 0.2947(3) 0.8752(2) 0.0605(12) Uani 1 1 d . . . . .
H55 H 1.024732 0.250617 0.906638 0.073 Uiso 1 1 calc R U . . .
C56 C 0.9836(4) 0.3676(3) 0.8879(3) 0.0706(14) Uani 1 1 d . . . . .
H56A H 0.973779 0.368708 0.935145 0.106 Uiso 1 1 calc R U . . .
H56B H 0.930239 0.369560 0.875714 0.106 Uiso 1 1 calc R U . . .
H56C H 1.006426 0.411691 0.860931 0.106 Uiso 1 1 calc R U . . .
C57 C 1.1337(4) 0.2909(4) 0.8860(3) 0.0842(19) Uani 1 1 d . . . . .
H57A H 1.154465 0.335294 0.857398 0.126 Uiso 1 1 calc R U . . .
H57B H 1.172074 0.244173 0.874753 0.126 Uiso 1 1 calc R U . . .
H57C H 1.130884 0.290642 0.932712 0.126 Uiso 1 1 calc R U . . .
C58 C 1.2939(3) 0.3005(3) 0.7078(3) 0.0669(14) Uani 1 1 d . . . . .
H58 H 1.291207 0.333607 0.738754 0.080 Uiso 1 1 calc R U . . .
C59 C 1.3253(4) 0.3400(5) 0.6390(4) 0.105(2) Uani 1 1 d . . . . .
H59A H 1.380661 0.349760 0.636612 0.158 Uiso 1 1 calc R U . . .
H59B H 1.285611 0.388535 0.627231 0.158 Uiso 1 1 calc R U . . .
H59C H 1.330317 0.307885 0.607792 0.158 Uiso 1 1 calc R U . . .
C60 C 1.3517(4) 0.2227(5) 0.7300(4) 0.114(3) Uani 1 1 d . . . . .
H60A H 1.361322 0.191502 0.697132 0.171 Uiso 1 1 calc R U . . .
H60B H 1.324859 0.196720 0.773384 0.171 Uiso 1 1 calc R U . . .
H60C H 1.405812 0.230415 0.733674 0.171 Uiso 1 1 calc R U . . .
C61 C 1.1155(5) 0.0718(4) 0.8289(4) 0.1120(18) Uani 1 1 d D U . . .
H61 H 1.129002 0.037085 0.797174 0.134 Uiso 0.649(10) 1 calc R U P E 1
H61A H 1.162005 0.099659 0.807634 0.134 Uiso 0.351(10) 1 calc R U P E 2
C62 C 1.0880(9) 0.0212(8) 0.8930(6) 0.135(4) Uani 0.649(10) 1 d D U P E 1
H62A H 1.135904 -0.002220 0.915807 0.202 Uiso 0.649(10) 1 calc R U P E 1
H62B H 1.066834 -0.018835 0.884526 0.202 Uiso 0.649(10) 1 calc R U P E 1
H62C H 1.043045 0.051041 0.921092 0.202 Uiso 0.649(10) 1 calc R U P E 1
C63 C 1.1957(6) 0.0990(7) 0.8142(8) 0.122(4) Uani 0.649(10) 1 d D U P E 1
H63A H 1.183426 0.149569 0.824571 0.183 Uiso 0.649(10) 1 calc R U P E 1
H63B H 1.221153 0.102148 0.767015 0.183 Uiso 0.649(10) 1 calc R U P E 1
H63C H 1.234911 0.063268 0.841563 0.183 Uiso 0.649(10) 1 calc R U P E 1
C64 C 1.1422(8) 0.1618(6) 0.5753(8) 0.0533(10) Uani 0.346(8) 1 d D U P F 1
H64 H 1.156104 0.158627 0.527361 0.064 Uiso 0.346(8) 1 calc R U P F 1
C65 C 1.1489(6) 0.0832(4) 0.5919(5) 0.0624(15) Uani 0.654(8) 1 d D U P F 2
H65A H 1.095625 0.066454 0.610303 0.094 Uiso 0.654(8) 1 calc R U P F 2
H65B H 1.194883 0.044234 0.609622 0.094 Uiso 0.654(8) 1 calc R U P F 2
H65C H 1.160110 0.090985 0.543275 0.094 Uiso 0.654(8) 1 calc R U P F 2
C66 C 1.2179(5) 0.1967(5) 0.5722(4) 0.0583(14) Uani 0.654(8) 1 d D U P F 2
H66A H 1.218185 0.206872 0.524355 0.087 Uiso 0.654(8) 1 calc R U P F 2
H66B H 1.270930 0.162089 0.581842 0.087 Uiso 0.654(8) 1 calc R U P F 2
H66C H 1.211913 0.244738 0.585353 0.087 Uiso 0.654(8) 1 calc R U P F 2
C67 C 0.9494(4) 0.1667(4) 0.4335(3) 0.0927(15) Uani 1 1 d D U . . .
H67 H 0.927015 0.126920 0.423979 0.111 Uiso 1 1 calc R U . . .
C68 C 0.9772(4) 0.2116(4) 0.3657(3) 0.0929(18) Uani 1 1 d D U . . .
H68A H 0.993316 0.256693 0.369711 0.139 Uiso 1 1 calc R U . . .
H68B H 0.930817 0.227533 0.341080 0.139 Uiso 1 1 calc R U . . .
H68C H 1.025669 0.179937 0.341908 0.139 Uiso 1 1 calc R U . . .
C69 C 1.0113(5) 0.1220(5) 0.4743(4) 0.129(3) Uani 1 1 d D U . . .
H69A H 1.052185 0.084911 0.450561 0.194 Uiso 1 1 calc R U . . .
H69B H 0.982691 0.095116 0.516418 0.194 Uiso 1 1 calc R U . . .
H69C H 1.040694 0.155949 0.483364 0.194 Uiso 1 1 calc R U . . .
C70 C 0.9280(7) 0.0302(4) 0.7469(5) 0.1247(15) Uani 1 1 d . U . . .
H70 H 0.977721 0.049943 0.747222 0.150 Uiso 1 1 calc R U . . .
C71 C 0.8779(7) 0.0178(5) 0.8184(5) 0.1303(18) Uani 1 1 d . U . . .
H71A H 0.821447 0.012317 0.818195 0.196 Uiso 1 1 calc R U . . .
H71B H 0.872930 0.061710 0.837363 0.196 Uiso 1 1 calc R U . . .
H71C H 0.907169 -0.028447 0.845282 0.196 Uiso 1 1 calc R U . . .
C72 C 0.9603(7) -0.0379(5) 0.7203(5) 0.1348(18) Uani 1 1 d . U . . .
H72A H 0.996516 -0.075806 0.748891 0.202 Uiso 1 1 calc R U . . .
H72B H 0.993072 -0.025496 0.675251 0.202 Uiso 1 1 calc R U . . .
H72C H 0.913106 -0.058560 0.718698 0.202 Uiso 1 1 calc R U . . .
C73 C 0.7445(4) 0.1306(4) 0.6110(3) 0.0850(13) Uani 1 1 d . U . . .
H73 H 0.723891 0.109285 0.658978 0.102 Uiso 1 1 calc R U . . .
C74 C 0.6697(5) 0.1704(6) 0.5789(4) 0.121(2) Uani 1 1 d . U . . .
H74A H 0.688777 0.195849 0.532980 0.182 Uiso 1 1 calc R U . . .
H74B H 0.633108 0.208295 0.603895 0.182 Uiso 1 1 calc R U . . .
H74C H 0.638303 0.133034 0.578989 0.182 Uiso 1 1 calc R U . . .
C75 C 0.8000(6) 0.0663(5) 0.5793(5) 0.120(2) Uani 1 1 d . U . . .
H75A H 0.773378 0.022345 0.593861 0.180 Uiso 1 1 calc R U . . .
H75B H 0.855007 0.051868 0.592721 0.180 Uiso 1 1 calc R U . . .
H75C H 0.807611 0.082771 0.530720 0.180 Uiso 1 1 calc R U . . .
C76 C 0.7040(9) 0.4105(6) 0.5045(9) 0.0938(14) Uani 0.407(9) 1 d D U P G 1
H76 H 0.743072 0.434218 0.465605 0.113 Uiso 0.407(9) 1 calc R U P G 1
C77 C 0.6768(11) 0.4689(11) 0.5485(10) 0.103(2) Uani 0.407(9) 1 d D U P G 1
H77A H 0.643647 0.516127 0.525802 0.155 Uiso 0.407(9) 1 calc R U P G 1
H77B H 0.726917 0.479299 0.557099 0.155 Uiso 0.407(9) 1 calc R U P G 1
H77C H 0.642485 0.448651 0.590736 0.155 Uiso 0.407(9) 1 calc R U P G 1
C78 C 0.6272(10) 0.4156(10) 0.4736(10) 0.100(2) Uani 0.407(9) 1 d D U P G 1
H78A H 0.600821 0.372458 0.496846 0.149 Uiso 0.407(9) 1 calc R U P G 1
H78B H 0.646321 0.414117 0.426342 0.149 Uiso 0.407(9) 1 calc R U P G 1
H78C H 0.586174 0.463417 0.478243 0.149 Uiso 0.407(9) 1 calc R U P G 1
C79 C 0.6723(5) 0.2493(6) 0.7677(5) 0.149(2) Uani 1 1 d D U . . .
C80 C 0.6053(16) 0.241(2) 0.7358(16) 0.164(5) Uani 0.327(10) 1 d D U P H 1
H80A H 0.549518 0.256661 0.762622 0.246 Uiso 0.327(10) 1 calc R U P H 1
H80B H 0.608561 0.272958 0.690852 0.246 Uiso 0.327(10) 1 calc R U P H 1
H80C H 0.614094 0.187474 0.733329 0.246 Uiso 0.327(10) 1 calc R U P H 1
C81 C 0.686(2) 0.3157(16) 0.7890(18) 0.166(5) Uani 0.327(10) 1 d D U P H 1
H81A H 0.633161 0.339236 0.815306 0.249 Uiso 0.327(10) 1 calc R U P H 1
H81B H 0.729862 0.297434 0.816084 0.249 Uiso 0.327(10) 1 calc R U P H 1
H81C H 0.703300 0.353453 0.749508 0.249 Uiso 0.327(10) 1 calc R U P H 1
C82 C 0.8303(5) 0.2244(5) 0.8889(4) 0.1033(16) Uani 1 1 d . U . . .
H82 H 0.795984 0.206083 0.866536 0.124 Uiso 1 1 calc R U . . .
C83 C 0.8649(7) 0.1570(7) 0.9433(5) 0.158(3) Uani 1 1 d . U . . .
H83A H 0.910768 0.120786 0.922059 0.237 Uiso 1 1 calc R U . . .
H83B H 0.819497 0.131338 0.969051 0.237 Uiso 1 1 calc R U . . .
H83C H 0.886214 0.176509 0.972995 0.237 Uiso 1 1 calc R U . . .
C84 C 0.7778(6) 0.2894(6) 0.9148(6) 0.150(3) Uani 1 1 d . U . . .
H84A H 0.810908 0.309126 0.935792 0.225 Uiso 1 1 calc R U . . .
H84B H 0.729923 0.273893 0.947966 0.225 Uiso 1 1 calc R U . . .
H84C H 0.756955 0.329215 0.878396 0.225 Uiso 1 1 calc R U . . .
C22 C 0.4483(8) 0.9478(5) 0.6710(6) 0.102(2) Uani 0.529(11) 1 d D U P C 2
H22 H 0.486291 0.940410 0.702878 0.123 Uiso 0.529(11) 1 calc R U P C 2
C23 C 1.1527(17) 0.0038(10) 0.7976(12) 0.128(5) Uani 0.351(10) 1 d D U P E 2
H23A H 1.168794 -0.041357 0.831948 0.192 Uiso 0.351(10) 1 calc R U P E 2
H23B H 1.202608 0.012763 0.763750 0.192 Uiso 0.351(10) 1 calc R U P E 2
H23C H 1.110800 -0.004548 0.776811 0.192 Uiso 0.351(10) 1 calc R U P E 2
C37 C 0.1482(9) 0.7382(8) 0.8572(7) 0.0874(18) Uani 0.508(10) 1 d D U P B 2
H37 H 0.110174 0.767234 0.824991 0.105 Uiso 0.508(10) 1 calc R U P B 2
C40 C 0.3745(10) 1.0133(6) 0.6856(9) 0.125(3) Uani 0.529(11) 1 d D U P C 2
H40A H 0.328392 1.013209 0.664833 0.187 Uiso 0.529(11) 1 calc R U P C 2
H40B H 0.392542 1.061670 0.667566 0.187 Uiso 0.529(11) 1 calc R U P C 2
H40C H 0.354914 1.007062 0.733872 0.187 Uiso 0.529(11) 1 calc R U P C 2
C85 C 0.1793(10) 0.7981(9) 0.8755(8) 0.095(3) Uani 0.508(10) 1 d D U P B 2
H85A H 0.238328 0.778429 0.880444 0.143 Uiso 0.508(10) 1 calc R U P B 2
H85B H 0.144811 0.810037 0.917507 0.143 Uiso 0.508(10) 1 calc R U P B 2
H85C H 0.174805 0.844349 0.840182 0.143 Uiso 0.508(10) 1 calc R U P B 2
C86 C 0.3828(14) 0.5333(13) 0.7292(15) 0.0812(19) Uani 0.254(10) 1 d D U P A 2
H86 H 0.369492 0.555446 0.683621 0.097 Uiso 0.254(10) 1 calc R U P A 2
C87 C 0.369(2) 0.4536(13) 0.7519(15) 0.081(3) Uani 0.254(10) 1 d D U P A 2
H87A H 0.419316 0.419040 0.766783 0.122 Uiso 0.254(10) 1 calc R U P A 2
H87B H 0.357855 0.437918 0.714826 0.122 Uiso 0.254(10) 1 calc R U P A 2
H87C H 0.320444 0.451814 0.788763 0.122 Uiso 0.254(10) 1 calc R U P A 2
C88 C 0.4988(10) 0.9709(7) 0.6008(7) 0.124(3) Uani 0.529(11) 1 d D U P C 2
H88A H 0.558019 0.944189 0.599083 0.187 Uiso 0.529(11) 1 calc R U P C 2
H88B H 0.494911 1.026078 0.589938 0.187 Uiso 0.529(11) 1 calc R U P C 2
H88C H 0.475771 0.957289 0.568460 0.187 Uiso 0.529(11) 1 calc R U P C 2
C89 C 0.5901(11) 0.9714(8) 0.8194(10) 0.099(2) Uani 0.279(9) 1 d D U P D 2
H89 H 0.580103 0.950800 0.868586 0.119 Uiso 0.279(9) 1 calc R U P D 2
C90 C 1.1425(4) 0.1593(4) 0.6119(4) 0.0530(10) Uani 0.654(8) 1 d D U P F 2
H90 H 1.139138 0.151052 0.660928 0.064 Uiso 0.654(8) 1 calc R U P F 2
C91 C 0.6327(7) 0.1935(8) 0.8239(6) 0.149(4) Uani 0.673(10) 1 d D U P H 2
H91A H 0.576317 0.194777 0.817592 0.224 Uiso 0.673(10) 1 calc R U P H 2
H91B H 0.628237 0.207264 0.866283 0.224 Uiso 0.673(10) 1 calc R U P H 2
H91C H 0.667812 0.141999 0.824300 0.224 Uiso 0.673(10) 1 calc R U P H 2
C92 C 0.4741(15) 0.5327(17) 0.7275(18) 0.091(3) Uani 0.254(10) 1 d D U P A 2
H92A H 0.482963 0.584845 0.711978 0.137 Uiso 0.254(10) 1 calc R U P A 2
H92B H 0.511277 0.500966 0.696998 0.137 Uiso 0.254(10) 1 calc R U P A 2
H92C H 0.486906 0.511870 0.772258 0.137 Uiso 0.254(10) 1 calc R U P A 2
C93 C 0.5174(12) 1.0350(9) 0.8026(16) 0.109(3) Uani 0.279(9) 1 d D U P D 2
H93A H 0.497881 1.027479 0.765380 0.163 Uiso 0.279(9) 1 calc R U P D 2
H93B H 0.535315 1.083575 0.789829 0.163 Uiso 0.279(9) 1 calc R U P D 2
H93C H 0.471419 1.035680 0.841411 0.163 Uiso 0.279(9) 1 calc R U P D 2
C94 C 0.6753(12) 0.9925(11) 0.7977(15) 0.106(3) Uani 0.279(9) 1 d D U P D 2
H94A H 0.719896 0.946026 0.801970 0.159 Uiso 0.279(9) 1 calc R U P D 2
H94B H 0.679452 1.024766 0.825905 0.159 Uiso 0.279(9) 1 calc R U P D 2
H94C H 0.681615 1.020284 0.751174 0.159 Uiso 0.279(9) 1 calc R U P D 2
C95 C 1.1144(18) 0.0723(15) 0.9001(8) 0.124(4) Uani 0.351(10) 1 d D U P E 2
H95A H 1.056113 0.079127 0.924807 0.186 Uiso 0.351(10) 1 calc R U P E 2
H95B H 1.138537 0.114206 0.901127 0.186 Uiso 0.351(10) 1 calc R U P E 2
H95C H 1.147781 0.023747 0.920694 0.186 Uiso 0.351(10) 1 calc R U P E 2
C96 C 0.6079(7) 0.3225(8) 0.7483(8) 0.172(4) Uani 0.673(10) 1 d D U P H 2
H96A H 0.630663 0.351217 0.704676 0.259 Uiso 0.673(10) 1 calc R U P H 2
H96B H 0.595841 0.353541 0.781659 0.259 Uiso 0.673(10) 1 calc R U P H 2
H96C H 0.555741 0.309871 0.746016 0.259 Uiso 0.673(10) 1 calc R U P H 2
C97 C 0.6776(6) 0.3952(6) 0.5080(6) 0.0947(13) Uani 0.593(9) 1 d D U P G 2
H97 H 0.690029 0.432615 0.465300 0.114 Uiso 0.593(9) 1 calc R U P G 2
C98 C 0.0997(10) 0.6834(9) 0.9078(8) 0.101(3) Uani 0.508(10) 1 d D U P B 2
H98A H 0.082880 0.652298 0.884862 0.152 Uiso 0.508(10) 1 calc R U P B 2
H98B H 0.049257 0.712326 0.932334 0.152 Uiso 0.508(10) 1 calc R U P B 2
H98C H 0.135491 0.650271 0.939040 0.152 Uiso 0.508(10) 1 calc R U P B 2
C100 C 1.1346(10) 0.0830(7) 0.6242(8) 0.0581(17) Uani 0.346(8) 1 d D U P F 1
H10A H 1.120410 0.089593 0.670314 0.087 Uiso 0.346(8) 1 calc R U P F 1
H10B H 1.188394 0.046167 0.617498 0.087 Uiso 0.346(8) 1 calc R U P F 1
H10C H 1.090133 0.064223 0.615269 0.087 Uiso 0.346(8) 1 calc R U P F 1
C99 C 1.2132(10) 0.1834(10) 0.5975(8) 0.0567(17) Uani 0.346(8) 1 d D U P F 1
H99A H 1.221585 0.233621 0.571383 0.085 Uiso 0.346(8) 1 calc R U P F 1
H99B H 1.265818 0.145284 0.590230 0.085 Uiso 0.346(8) 1 calc R U P F 1
H99C H 1.196742 0.184942 0.644904 0.085 Uiso 0.346(8) 1 calc R U P F 1
C101 C 0.6906(7) 0.4210(8) 0.5682(7) 0.1028(19) Uani 0.593(9) 1 d D U P G 2
H10D H 0.705405 0.376072 0.603145 0.154 Uiso 0.593(9) 1 calc R U P G 2
H10E H 0.638371 0.454303 0.585828 0.154 Uiso 0.593(9) 1 calc R U P G 2
H10F H 0.736224 0.448721 0.553593 0.154 Uiso 0.593(9) 1 calc R U P G 2
C102 C 0.5928(6) 0.3756(7) 0.5165(7) 0.102(2) Uani 0.593(9) 1 d D U P G 2
H10G H 0.600719 0.330366 0.498591 0.153 Uiso 0.593(9) 1 calc R U P G 2
H10H H 0.555552 0.418605 0.492605 0.153 Uiso 0.593(9) 1 calc R U P G 2
H10I H 0.567311 0.365351 0.563976 0.153 Uiso 0.593(9) 1 calc R U P G 2

loop_
_atom_site_aniso_label
_atom_site_aniso_U_11
_atom_site_aniso_U_22
_atom_site_aniso_U_33
_atom_site_aniso_U_23
_atom_site_aniso_U_13
_atom_site_aniso_U_12
Ti1 0.0397(4) 0.0396(4) 0.0405(4) -0.0122(3) -0.0145(3) 0.0006(3)
Ti2 0.0511(4) 0.0388(4) 0.0342(4) -0.0042(3) -0.0125(3) -0.0017(3)
Ti3 0.0371(3) 0.0306(3) 0.0321(3) -0.0084(3) -0.0078(3) -0.0012(3)
Ti4 0.0539(5) 0.0606(5) 0.0424(4) -0.0070(4) -0.0054(3) -0.0237(4)
Ti5 0.0445(4) 0.0465(4) 0.0442(4) -0.0149(3) -0.0136(3) -0.0068(3)
Ti6 0.0316(3) 0.0357(4) 0.0478(4) -0.0120(3) -0.0106(3) -0.0024(3)
Ti7 0.0385(4) 0.0389(4) 0.0500(4) -0.0017(3) -0.0057(3) -0.0092(3)
Ti8 0.0288(3) 0.0324(3) 0.0342(3) -0.0056(3) -0.0063(3) -0.0018(2)
Ti9 0.0419(4) 0.0520(4) 0.0357(4) -0.0011(3) -0.0099(3) -0.0048(3)
Ti10 0.0403(4) 0.0520(4) 0.0453(4) -0.0097(3) -0.0151(3) -0.0086(3)
S1 0.0350(5) 0.0406(5) 0.0441(5) -0.0177(4) -0.0108(4) 0.0035(4)
O1 0.0352(13) 0.0402(14) 0.0446(15) -0.0150(12) -0.0104(12) 0.0010(11)
O2 0.0320(13) 0.0387(14) 0.0420(15) -0.0126(11) -0.0036(11) -0.0019(11)
O3 0.0381(14) 0.0408(15) 0.0469(15) -0.0170(12) -0.0129(12) 0.0004(11)
O4 0.0418(14) 0.0356(13) 0.0384(14) -0.0151(11) -0.0109(11) 0.0026(11)
O5 0.0456(16) 0.0624(19) 0.0474(16) 0.0004(14) -0.0169(13) -0.0243(14)
O6 0.0356(14) 0.0509(16) 0.0392(14) -0.0087(12) -0.0133(11) -0.0067(12)
O7 0.0311(12) 0.0317(13) 0.0404(14) -0.0062(10) -0.0055(11) -0.0022(10)
O8 0.0399(14) 0.0508(16) 0.0350(14) -0.0036(12) -0.0091(11) -0.0111(12)
O9 0.0443(15) 0.0420(15) 0.0405(15) -0.0014(12) -0.0097(12) -0.0078(12)
O10 0.077(2) 0.112(3) 0.0476(16) -0.0275(17) -0.0082(15) -0.0133(19)
O11 0.099(2) 0.067(2) 0.074(2) -0.0237(17) -0.0298(19) -0.0184(18)
O12 0.0473(16) 0.070(2) 0.0460(17) -0.0021(14) -0.0223(14) -0.0076(15)
O13 0.0442(16) 0.104(3) 0.073(2) -0.0131(19) -0.0153(15) -0.0093(17)
O14 0.105(3) 0.059(2) 0.099(3) 0.0165(19) -0.056(2) -0.0196(19)
O15 0.0347(13) 0.0379(14) 0.0465(15) -0.0114(12) -0.0055(11) 0.0020(11)
O16 0.105(3) 0.0403(17) 0.121(3) 0.0025(18) -0.050(2) -0.0208(18)
O17 0.0507(17) 0.0479(17) 0.070(2) -0.0274(15) -0.0241(15) -0.0006(13)
O18 0.0350(14) 0.0446(16) 0.0632(19) -0.0024(13) -0.0074(13) -0.0117(12)
O19 0.0371(14) 0.0426(15) 0.0575(17) -0.0136(13) -0.0177(13) -0.0031(11)
O20 0.064(2) 0.145(3) 0.060(2) -0.027(2) 0.0075(17) -0.039(2)
O21 0.0583(17) 0.0511(17) 0.0333(14) -0.0091(12) -0.0151(13) -0.0026(13)
O22 0.0519(16) 0.0478(16) 0.0512(17) -0.0174(13) -0.0217(14) -0.0038(13)
O23 0.0445(16) 0.0518(17) 0.0586(18) -0.0173(14) -0.0224(14) 0.0045(13)
O24 0.074(2) 0.142(4) 0.058(2) -0.047(2) 0.0042(17) -0.036(2)
O25 0.098(3) 0.0436(17) 0.101(3) 0.0041(17) -0.057(2) -0.0016(17)
O26 0.186(4) 0.072(2) 0.128(3) 0.017(2) -0.078(3) -0.060(2)
O27 0.0498(13) 0.0393(13) 0.0465(15) -0.0138(11) -0.0069(12) -0.0006(11)
O28 0.072(2) 0.077(2) 0.0583(19) -0.0133(16) -0.0115(16) -0.0421(18)
O29 0.058(2) 0.203(5) 0.082(3) -0.061(3) 0.011(2) -0.035(3)
O30 0.0622(19) 0.079(2) 0.116(3) -0.024(2) -0.0354(19) 0.0003(16)
O31 0.0692(19) 0.068(2) 0.0585(19) -0.0298(16) -0.0043(15) -0.0170(16)
O32 0.0676(19) 0.0622(19) 0.0420(16) -0.0025(14) -0.0251(14) -0.0267(16)
O33 0.0442(15) 0.0478(16) 0.0426(15) -0.0103(12) -0.0140(12) -0.0117(12)
O34 0.0448(15) 0.0467(15) 0.0373(14) -0.0092(12) -0.0075(12) -0.0137(12)
O35 0.0518(16) 0.0403(15) 0.0385(15) -0.0053(12) -0.0070(12) -0.0091(12)
O36 0.0407(14) 0.0347(13) 0.0341(13) -0.0085(10) -0.0088(11) -0.0007(11)
N1 0.0293(15) 0.0363(16) 0.0369(16) -0.0088(13) -0.0087(13) -0.0016(12)
N2 0.0324(16) 0.0414(17) 0.0399(18) -0.0070(14) -0.0104(13) -0.0072(13)
N3 0.0380(16) 0.0326(16) 0.0380(17) -0.0108(13) -0.0117(13) 0.0000(13)
N4 0.0433(18) 0.0377(17) 0.0371(17) -0.0080(13) -0.0133(14) -0.0060(14)
C1 0.036(2) 0.085(4) 0.075(3) -0.047(3) -0.015(2) 0.004(2)
C2 0.042(2) 0.081(3) 0.068(3) -0.046(3) -0.012(2) 0.000(2)
C3 0.0354(19) 0.0330(18) 0.038(2) -0.0106(15) -0.0058(15) -0.0035(15)
C4 0.0318(18) 0.0367(19) 0.038(2) -0.0076(15) -0.0064(15) -0.0007(15)
C5 0.036(2) 0.0318(18) 0.0350(19) -0.0049(15) -0.0056(15) -0.0035(15)
C6 0.042(2) 0.0300(18) 0.0335(19) -0.0064(15) -0.0053(16) -0.0016(15)
C7 0.093(2) 0.115(3) 0.0531(18) -0.0254(19) -0.0054(18) -0.005(2)
C8 0.110(4) 0.127(4) 0.061(3) -0.018(3) -0.002(3) 0.002(3)
C9 0.106(4) 0.118(4) 0.067(3) -0.026(3) -0.001(3) 0.004(3)
C10 0.099(3) 0.069(3) 0.078(3) -0.021(3) -0.023(3) -0.015(3)
C11 0.108(5) 0.086(4) 0.087(5) -0.008(4) -0.004(4) -0.003(4)
C12 0.106(4) 0.075(4) 0.090(5) -0.018(4) -0.013(4) -0.019(4)
C13 0.057(3) 0.100(4) 0.052(3) 0.003(3) -0.031(2) -0.012(3)
C14 0.075(4) 0.093(5) 0.110(5) 0.000(4) -0.053(4) 0.002(3)
C15 0.098(5) 0.128(6) 0.082(4) -0.032(4) -0.061(4) -0.006(4)
C16 0.054(3) 0.107(3) 0.080(3) -0.019(3) -0.013(3) -0.008(3)
C17 0.079(5) 0.112(5) 0.100(5) -0.028(5) -0.005(5) -0.007(5)
C18 0.062(4) 0.122(5) 0.096(5) -0.016(5) -0.007(4) -0.007(4)
C19 0.124(4) 0.069(3) 0.113(4) 0.013(3) -0.038(3) -0.018(3)
C20 0.139(6) 0.071(5) 0.124(6) 0.012(5) -0.029(5) -0.014(5)
C21 0.150(7) 0.084(6) 0.125(6) 0.019(6) -0.021(6) -0.013(6)
C24 0.156(6) 0.130(6) 0.100(5) -0.025(4) 0.044(5) -0.033(5)
C25 0.108(5) 0.136(6) 0.085(4) -0.035(4) 0.007(4) -0.017(4)
C26 0.090(3) 0.133(4) 0.065(3) -0.025(3) 0.013(2) -0.032(3)
C27 0.149(6) 0.057(4) 0.143(6) 0.009(4) -0.045(5) -0.024(4)
C28 0.124(3) 0.048(2) 0.127(4) 0.000(3) -0.045(3) -0.025(3)
C29 0.143(5) 0.064(4) 0.127(5) -0.012(4) -0.048(5) -0.027(4)
C30 0.094(4) 0.046(3) 0.092(4) -0.027(3) -0.009(3) 0.005(3)
C31 0.149(7) 0.059(4) 0.157(8) -0.038(4) -0.064(6) 0.033(4)
C32 0.118(6) 0.108(6) 0.109(6) -0.064(5) -0.046(5) 0.010(4)
C33 0.044(3) 0.062(3) 0.090(4) 0.013(3) -0.013(3) -0.022(2)
C34 0.068(4) 0.086(4) 0.141(6) 0.000(4) -0.037(4) -0.042(3)
C35 0.045(3) 0.097(5) 0.093(4) -0.002(4) 0.002(3) -0.008(3)
C36 0.055(3) 0.046(2) 0.078(3) -0.016(2) -0.033(2) -0.001(2)
C38 0.109(5) 0.076(4) 0.088(4) 0.001(3) -0.052(4) -0.020(4)
C39 0.059(3) 0.082(4) 0.135(6) -0.032(4) -0.045(4) 0.018(3)
C41 0.075(4) 0.081(4) 0.097(5) -0.047(3) -0.040(3) 0.001(3)
C42 0.171(9) 0.215(11) 0.075(5) -0.070(6) -0.007(5) -0.086(9)
C43 0.251(13) 0.098(6) 0.156(9) -0.060(6) -0.088(9) -0.044(7)
C44 0.037(2) 0.0312(18) 0.042(2) -0.0061(16) -0.0062(16) -0.0019(15)
C45 0.0342(19) 0.0355(19) 0.037(2) -0.0088(16) -0.0047(16) -0.0004(15)
C46 0.051(2) 0.056(3) 0.040(2) -0.0014(19) -0.0096(19) -0.010(2)
C47 0.049(2) 0.049(2) 0.051(3) 0.0003(19) -0.008(2) -0.0158(19)
C48 0.066(3) 0.051(2) 0.038(2) -0.0039(18) -0.015(2) -0.016(2)
C49 0.045(2) 0.0350(19) 0.035(2) -0.0086(15) -0.0089(16) -0.0018(16)
C50 0.041(2) 0.0306(18) 0.040(2) -0.0088(16) -0.0086(16) -0.0005(15)
C51 0.051(2) 0.056(3) 0.049(2) -0.004(2) -0.009(2) -0.017(2)
C52 0.067(3) 0.048(3) 0.073(3) -0.021(2) -0.030(3) -0.003(2)
C53 0.139(6) 0.073(4) 0.088(5) -0.039(3) -0.026(4) -0.020(4)
C54 0.101(5) 0.069(4) 0.080(4) -0.006(3) -0.028(3) -0.036(3)
C55 0.076(3) 0.067(3) 0.041(2) -0.013(2) -0.022(2) -0.007(3)
C56 0.083(4) 0.076(4) 0.054(3) -0.025(3) -0.013(3) -0.008(3)
C57 0.084(4) 0.116(5) 0.060(3) -0.029(3) -0.038(3) 0.000(4)
C58 0.044(3) 0.083(4) 0.083(4) -0.041(3) -0.020(3) 0.001(2)
C59 0.065(4) 0.141(7) 0.102(5) -0.012(5) -0.005(4) -0.031(4)
C60 0.061(4) 0.131(7) 0.142(7) -0.036(5) -0.047(4) 0.023(4)
C61 0.117(3) 0.073(3) 0.127(3) 0.013(3) -0.056(3) 0.009(3)
C62 0.133(6) 0.089(6) 0.145(6) 0.030(5) -0.050(6) 0.003(5)
C63 0.093(6) 0.086(6) 0.155(7) 0.019(6) -0.043(6) 0.006(5)
C64 0.0544(17) 0.0443(17) 0.051(2) -0.0118(17) -0.0048(18) 0.0026(15)
C65 0.064(2) 0.047(2) 0.058(3) -0.011(2) 0.000(3) 0.006(2)
C66 0.054(2) 0.053(2) 0.055(3) -0.007(2) -0.005(2) 0.001(2)
C67 0.091(3) 0.091(3) 0.080(3) -0.029(2) 0.002(2) 0.001(3)
C68 0.091(4) 0.107(4) 0.081(4) -0.038(3) 0.008(3) -0.027(3)
C69 0.096(5) 0.139(6) 0.122(5) -0.025(5) -0.013(4) 0.014(4)
C70 0.189(4) 0.074(2) 0.129(3) 0.017(2) -0.074(3) -0.057(2)
C71 0.193(4) 0.077(3) 0.131(3) 0.018(3) -0.069(3) -0.053(3)
C72 0.195(4) 0.081(3) 0.137(3) 0.017(3) -0.065(3) -0.051(3)
C73 0.095(3) 0.098(3) 0.081(3) -0.013(2) -0.016(2) -0.059(3)
C74 0.115(5) 0.149(6) 0.126(5) 0.000(5) -0.041(4) -0.083(4)
C75 0.154(6) 0.102(5) 0.130(5) -0.037(4) -0.015(5) -0.071(4)
C76 0.068(2) 0.086(3) 0.121(3) -0.021(2) -0.031(2) 0.004(2)
C77 0.077(3) 0.089(3) 0.129(4) -0.017(3) -0.026(3) 0.006(3)
C78 0.071(3) 0.092(3) 0.125(4) -0.019(3) -0.030(3) 0.006(3)
C79 0.085(3) 0.207(6) 0.132(4) -0.042(4) 0.015(3) -0.017(4)
C80 0.103(7) 0.209(8) 0.153(7) -0.044(7) 0.009(7) -0.015(7)
C81 0.104(7) 0.212(8) 0.154(7) -0.041(7) 0.003(7) -0.011(7)
C82 0.085(3) 0.147(4) 0.085(3) -0.049(3) 0.019(3) -0.045(3)
C83 0.134(6) 0.190(7) 0.119(6) -0.019(6) 0.025(5) -0.043(6)
C84 0.121(5) 0.157(6) 0.164(6) -0.077(5) 0.051(5) -0.048(5)
C22 0.119(4) 0.069(3) 0.110(4) 0.013(3) -0.045(3) -0.017(3)
C23 0.131(8) 0.083(7) 0.142(8) 0.002(7) -0.052(7) 0.021(7)
C37 0.057(3) 0.108(3) 0.086(3) -0.019(3) -0.006(3) -0.008(3)
C40 0.140(6) 0.080(5) 0.127(6) 0.015(5) -0.028(5) -0.013(5)
C85 0.070(5) 0.111(5) 0.095(5) -0.031(4) -0.005(5) -0.006(5)
C86 0.100(3) 0.071(3) 0.078(3) -0.021(3) -0.023(3) -0.016(3)
C87 0.098(5) 0.072(5) 0.081(6) -0.023(5) -0.023(5) -0.019(5)
C88 0.140(6) 0.084(5) 0.127(5) 0.013(5) -0.024(5) -0.024(5)
C89 0.124(4) 0.050(3) 0.128(4) -0.001(3) -0.045(4) -0.024(3)
C90 0.0539(16) 0.0445(16) 0.050(2) -0.0113(16) -0.0055(17) 0.0040(14)
C91 0.096(6) 0.214(9) 0.125(7) -0.030(7) 0.014(6) -0.049(6)
C92 0.104(5) 0.075(5) 0.087(5) -0.019(5) -0.013(5) -0.011(5)
C93 0.133(6) 0.055(5) 0.136(6) 0.000(5) -0.040(6) -0.025(5)
C94 0.131(6) 0.058(5) 0.133(6) -0.005(5) -0.045(5) -0.025(5)
C95 0.129(7) 0.087(6) 0.135(7) 0.012(6) -0.060(6) 0.008(6)
C96 0.105(5) 0.212(8) 0.165(6) -0.036(6) 0.004(5) -0.007(6)
C97 0.069(2) 0.086(3) 0.122(3) -0.021(2) -0.030(2) 0.004(2)
C98 0.071(5) 0.116(5) 0.089(5) -0.007(5) -0.001(4) -0.003(4)
C100 0.060(3) 0.046(3) 0.053(3) -0.011(3) -0.002(3) 0.005(2)
C99 0.055(3) 0.049(3) 0.052(3) -0.007(3) -0.005(3) 0.003(2)
C101 0.079(3) 0.088(3) 0.129(4) -0.022(3) -0.027(3) 0.007(3)
C102 0.072(3) 0.095(4) 0.127(4) -0.020(3) -0.027(3) 0.005(3)

_geom_special_details            
;
 All esds (except the esd in the dihedral angle between two l.s. planes)
 are estimated using the full covariance matrix.  The cell esds are taken
 into account individually in the estimation of esds in distances, angles
 and torsion angles; correlations between esds in cell parameters are only
 used when they are defined by crystal symmetry.  An approximate (isotropic)
 treatment of cell esds is used for estimating esds involving l.s. planes.
;
loop_
_geom_bond_atom_site_label_1
_geom_bond_atom_site_label_2
_geom_bond_distance
_geom_bond_site_symmetry_2
_geom_bond_publ_flag
Ti1 Ti2 3.1505(11) . ?
Ti1 O3 2.227(3) . ?
Ti1 O21 2.019(3) . ?
Ti1 O22 1.803(3) . ?
Ti1 O23 1.809(3) . ?
Ti1 O33 1.986(3) . ?
Ti1 O36 1.966(3) . ?
Ti2 Ti3 3.1148(9) . ?
Ti2 O21 2.016(3) . ?
Ti2 O24 1.780(4) . ?
Ti2 O25 1.762(3) . ?
Ti2 O35 1.926(3) . ?
Ti2 O36 1.929(3) . ?
Ti3 Ti4 3.1296(10) . ?
Ti3 O4 2.081(2) . ?
Ti3 O27 1.791(3) . ?
Ti3 O34 1.991(3) . ?
Ti3 O35 2.120(3) . ?
Ti3 O36 1.930(3) . ?
Ti3 N3 2.252(3) . ?
Ti3 N4 2.253(3) . ?
Ti4 Ti5 3.1419(11) . ?
Ti4 O26 1.781(5) . ?
Ti4 O28 2.035(3) . ?
Ti4 O29 1.753(4) . ?
Ti4 O34 1.922(3) . ?
Ti4 O35 1.890(3) . ?
Ti5 O28 2.005(3) . ?
Ti5 O30 1.768(4) . ?
Ti5 O31 1.788(3) . ?
Ti5 O32 1.954(3) . ?
Ti5 O34 1.894(3) . ?
Ti6 Ti7 3.1461(10) . ?
Ti6 O1 2.219(3) . ?
Ti6 O6 1.989(3) . ?
Ti6 O7 1.968(2) . ?
Ti6 O17 1.797(3) . ?
Ti6 O18 2.014(3) . ?
Ti6 O19 1.810(3) . ?
Ti7 Ti8 3.1169(10) . ?
Ti7 O7 1.921(3) . ?
Ti7 O9 1.918(3) . ?
Ti7 O16 1.761(4) . ?
Ti7 O18 2.017(3) . ?
Ti7 O20 1.785(4) . ?
Ti8 Ti9 3.1556(9) . ?
Ti8 O2 2.078(3) . ?
Ti8 O7 1.928(3) . ?
Ti8 O8 1.970(3) . ?
Ti8 O9 2.151(3) . ?
Ti8 O15 1.797(3) . ?
Ti8 N1 2.259(3) . ?
Ti8 N2 2.251(3) . ?
Ti9 Ti10 3.1515(11) . ?
Ti9 O8 1.939(3) . ?
Ti9 O9 1.894(3) . ?
Ti9 O10 1.783(4) . ?
Ti9 O12 2.030(3) . ?
Ti9 O14 1.773(4) . ?
Ti10 O5 1.956(3) . ?
Ti10 O8 1.897(3) . ?
Ti10 O11 1.774(4) . ?
Ti10 O12 2.010(3) . ?
Ti10 O13 1.789(3) . ?
S1 C3 1.711(4) . ?
S1 C4 1.716(4) . ?
O1 C5 1.257(4) . ?
O2 C5 1.270(4) . ?
O3 C6 1.244(5) . ?
O4 C6 1.282(4) . ?
O5 N2 1.362(4) . ?
O6 N1 1.346(4) . ?
O10 C7 1.386(7) . ?
O11 C10 1.442(10) . ?
O11 C86 1.34(2) . ?
O12 C13 1.452(5) . ?
O13 C16 1.528(16) . ?
O13 C37 1.331(14) . ?
O14 C19 1.334(17) . ?
O14 C22 1.454(9) . ?
O15 C30 1.421(6) . ?
O16 C28 1.405(10) . ?
O16 C89 1.443(10) . ?
O17 C41 1.428(6) . ?
O18 C33 1.450(5) . ?
O19 C36 1.408(5) . ?
O20 C26 1.386(7) . ?
O21 C55 1.452(5) . ?
O22 C52 1.424(5) . ?
O23 C58 1.416(6) . ?
O24 C82 1.369(8) . ?
O25 C61 1.385(7) . ?
O26 C70 1.423(9) . ?
O27 C64 1.378(13) . ?
O27 C90 1.456(8) . ?
O28 C73 1.466(6) . ?
O29 C79 1.286(8) . ?
O30 C76 1.443(9) . ?
O30 C97 1.411(8) . ?
O31 C67 1.388(7) . ?
O32 N4 1.359(4) . ?
O33 N3 1.355(4) . ?
N1 C45 1.294(5) . ?
N2 C44 1.279(5) . ?
N3 C50 1.294(5) . ?
N4 C49 1.287(5) . ?
C1 H1 0.9400 . ?
C1 C2 1.404(6) . ?
C1 C4 1.354(6) . ?
C2 H2 0.9400 . ?
C2 C3 1.358(6) . ?
C3 C6 1.477(5) . ?
C4 C5 1.475(5) . ?
C7 H7 0.9900 . ?
C7 C8 1.465(7) . ?
C7 C9 1.483(7) . ?
C8 H8A 0.9700 . ?
C8 H8B 0.9700 . ?
C8 H8C 0.9700 . ?
C9 H9A 0.9700 . ?
C9 H9B 0.9700 . ?
C9 H9C 0.9700 . ?
C10 H10 0.9900 . ?
C10 C11 1.518(8) . ?
C10 C12 1.477(8) . ?
C11 H11A 0.9700 . ?
C11 H11B 0.9700 . ?
C11 H11C 0.9700 . ?
C12 H12A 0.9700 . ?
C12 H12B 0.9700 . ?
C12 H12C 0.9700 . ?
C13 H13 0.9900 . ?
C13 C14 1.492(9) . ?
C13 C15 1.502(9) . ?
C14 H14A 0.9700 . ?
C14 H14B 0.9700 . ?
C14 H14C 0.9700 . ?
C15 H15A 0.9700 . ?
C15 H15B 0.9700 . ?
C15 H15C 0.9700 . ?
C16 H16 0.9900 . ?
C16 C17 1.509(9) . ?
C16 C18 1.505(9) . ?
C17 H17A 0.9700 . ?
C17 H17B 0.9700 . ?
C17 H17C 0.9700 . ?
C18 H18A 0.9700 . ?
C18 H18B 0.9700 . ?
C18 H18C 0.9700 . ?
C19 H19 0.9900 . ?
C19 C20 1.488(10) . ?
C19 C21 1.490(10) . ?
C20 H20A 0.9700 . ?
C20 H20B 0.9700 . ?
C20 H20C 0.9700 . ?
C21 H21A 0.9700 . ?
C21 H21B 0.9700 . ?
C21 H21C 0.9700 . ?
C24 H24A 0.9700 . ?
C24 H24B 0.9700 . ?
C24 H24C 0.9700 . ?
C24 C26 1.454(12) . ?
C25 H25A 0.9700 . ?
C25 H25B 0.9700 . ?
C25 H25C 0.9700 . ?
C25 C26 1.485(11) . ?
C26 H26 0.9900 . ?
C27 H27A 0.9700 . ?
C27 H27B 0.9700 . ?
C27 H27C 0.9700 . ?
C27 C28 1.452(8) . ?
C28 H28 0.9900 . ?
C28 C29 1.523(9) . ?
C29 H29A 0.9700 . ?
C29 H29B 0.9700 . ?
C29 H29C 0.9700 . ?
C30 H30 0.9900 . ?
C30 C31 1.453(9) . ?
C30 C32 1.448(9) . ?
C31 H31A 0.9700 . ?
C31 H31B 0.9700 . ?
C31 H31C 0.9700 . ?
C32 H32A 0.9700 . ?
C32 H32B 0.9700 . ?
C32 H32C 0.9700 . ?
C33 H33 0.9900 . ?
C33 C34 1.519(9) . ?
C33 C35 1.498(9) . ?
C34 H34A 0.9700 . ?
C34 H34B 0.9700 . ?
C34 H34C 0.9700 . ?
C35 H35A 0.9700 . ?
C35 H35B 0.9700 . ?
C35 H35C 0.9700 . ?
C36 H36 0.9900 . ?
C36 C38 1.507(8) . ?
C36 C39 1.517(8) . ?
C38 H38A 0.9700 . ?
C38 H38B 0.9700 . ?
C38 H38C 0.9700 . ?
C39 H39A 0.9700 . ?
C39 H39B 0.9700 . ?
C39 H39C 0.9700 . ?
C41 H41 0.9900 . ?
C41 C42 1.470(11) . ?
C41 C43 1.479(10) . ?
C42 H42A 0.9700 . ?
C42 H42B 0.9700 . ?
C42 H42C 0.9700 . ?
C43 H43A 0.9700 . ?
C43 H43B 0.9700 . ?
C43 H43C 0.9700 . ?
C44 C45 1.463(5) . ?
C44 C47 1.503(6) . ?
C45 C46 1.497(5) . ?
C46 H46A 0.9700 . ?
C46 H46B 0.9700 . ?
C46 H46C 0.9700 . ?
C47 H47A 0.9700 . ?
C47 H47B 0.9700 . ?
C47 H47C 0.9700 . ?
C48 H48A 0.9700 . ?
C48 H48B 0.9700 . ?
C48 H48C 0.9700 . ?
C48 C49 1.499(5) . ?
C49 C50 1.465(5) . ?
C50 C51 1.488(6) . ?
C51 H51A 0.9700 . ?
C51 H51B 0.9700 . ?
C51 H51C 0.9700 . ?
C52 H52 0.9900 . ?
C52 C53 1.515(7) . ?
C52 C54 1.509(8) . ?
C53 H53A 0.9700 . ?
C53 H53B 0.9700 . ?
C53 H53C 0.9700 . ?
C54 H54A 0.9700 . ?
C54 H54B 0.9700 . ?
C54 H54C 0.9700 . ?
C55 H55 0.9900 . ?
C55 C56 1.504(7) . ?
C55 C57 1.505(8) . ?
C56 H56A 0.9700 . ?
C56 H56B 0.9700 . ?
C56 H56C 0.9700 . ?
C57 H57A 0.9700 . ?
C57 H57B 0.9700 . ?
C57 H57C 0.9700 . ?
C58 H58 0.9900 . ?
C58 C59 1.471(9) . ?
C58 C60 1.524(9) . ?
C59 H59A 0.9700 . ?
C59 H59B 0.9700 . ?
C59 H59C 0.9700 . ?
C60 H60A 0.9700 . ?
C60 H60B 0.9700 . ?
C60 H60C 0.9700 . ?
C61 H61 0.9900 . ?
C61 H61A 0.9900 . ?
C61 C62 1.468(9) . ?
C61 C63 1.481(8) . ?
C61 C23 1.486(10) . ?
C61 C95 1.493(10) . ?
C62 H62A 0.9700 . ?
C62 H62B 0.9700 . ?
C62 H62C 0.9700 . ?
C63 H63A 0.9700 . ?
C63 H63B 0.9700 . ?
C63 H63C 0.9700 . ?
C64 H64 0.9900 . ?
C64 C100 1.559(9) . ?
C64 C99 1.545(10) . ?
C65 H65A 0.9700 . ?
C65 H65B 0.9700 . ?
C65 H65C 0.9700 . ?
C65 C90 1.539(8) . ?
C66 H66A 0.9700 . ?
C66 H66B 0.9700 . ?
C66 H66C 0.9700 . ?
C66 C90 1.544(8) . ?
C67 H67 0.9900 . ?
C67 C68 1.476(7) . ?
C67 C69 1.440(7) . ?
C68 H68A 0.9700 . ?
C68 H68B 0.9700 . ?
C68 H68C 0.9700 . ?
C69 H69A 0.9700 . ?
C69 H69B 0.9700 . ?
C69 H69C 0.9700 . ?
C70 H70 0.9900 . ?
C70 C71 1.516(13) . ?
C70 C72 1.428(13) . ?
C71 H71A 0.9700 . ?
C71 H71B 0.9700 . ?
C71 H71C 0.9700 . ?
C72 H72A 0.9700 . ?
C72 H72B 0.9700 . ?
C72 H72C 0.9700 . ?
C73 H73 0.9900 . ?
C73 C74 1.480(10) . ?
C73 C75 1.492(11) . ?
C74 H74A 0.9700 . ?
C74 H74B 0.9700 . ?
C74 H74C 0.9700 . ?
C75 H75A 0.9700 . ?
C75 H75B 0.9700 . ?
C75 H75C 0.9700 . ?
C76 H76 0.9900 . ?
C76 C77 1.508(7) . ?
C76 C78 1.537(7) . ?
C77 H77A 0.9700 . ?
C77 H77B 0.9700 . ?
C77 H77C 0.9700 . ?
C78 H78A 0.9700 . ?
C78 H78B 0.9700 . ?
C78 H78C 0.9700 . ?
C79 C80 1.492(10) . ?
C79 C81 1.499(10) . ?
C79 C91 1.491(8) . ?
C79 C96 1.509(8) . ?
C80 H80A 0.9700 . ?
C80 H80B 0.9700 . ?
C80 H80C 0.9700 . ?
C81 H81A 0.9700 . ?
C81 H81B 0.9700 . ?
C81 H81C 0.9700 . ?
C82 H82 0.9900 . ?
C82 C83 1.538(13) . ?
C82 C84 1.429(12) . ?
C83 H83A 0.9700 . ?
C83 H83B 0.9700 . ?
C83 H83C 0.9700 . ?
C84 H84A 0.9700 . ?
C84 H84B 0.9700 . ?
C84 H84C 0.9700 . ?
C22 H22 0.9900 . ?
C22 C40 1.505(9) . ?
C22 C88 1.518(9) . ?
C23 H23A 0.9700 . ?
C23 H23B 0.9700 . ?
C23 H23C 0.9700 . ?
C37 H37 0.9900 . ?
C37 C85 1.505(9) . ?
C37 C98 1.499(9) . ?
C40 H40A 0.9700 . ?
C40 H40B 0.9700 . ?
C40 H40C 0.9700 . ?
C85 H85A 0.9700 . ?
C85 H85B 0.9700 . ?
C85 H85C 0.9700 . ?
C86 H86 0.9900 . ?
C86 C87 1.484(10) . ?
C86 C92 1.503(10) . ?
C87 H87A 0.9700 . ?
C87 H87B 0.9700 . ?
C87 H87C 0.9700 . ?
C88 H88A 0.9700 . ?
C88 H88B 0.9700 . ?
C88 H88C 0.9700 . ?
C89 H89 0.9900 . ?
C89 C93 1.478(10) . ?
C89 C94 1.497(10) . ?
C90 H90 0.9900 . ?
C91 H91A 0.9700 . ?
C91 H91B 0.9700 . ?
C91 H91C 0.9700 . ?
C92 H92A 0.9700 . ?
C92 H92B 0.9700 . ?
C92 H92C 0.9700 . ?
C93 H93A 0.9700 . ?
C93 H93B 0.9700 . ?
C93 H93C 0.9700 . ?
C94 H94A 0.9700 . ?
C94 H94B 0.9700 . ?
C94 H94C 0.9700 . ?
C95 H95A 0.9700 . ?
C95 H95B 0.9700 . ?
C95 H95C 0.9700 . ?
C96 H96A 0.9700 . ?
C96 H96B 0.9700 . ?
C96 H96C 0.9700 . ?
C97 H97 0.9900 . ?
C97 C101 1.544(9) . ?
C97 C102 1.503(9) . ?
C98 H98A 0.9700 . ?
C98 H98B 0.9700 . ?
C98 H98C 0.9700 . ?
C100 H10A 0.9700 . ?
C100 H10B 0.9700 . ?
C100 H10C 0.9700 . ?
C99 H99A 0.9700 . ?
C99 H99B 0.9700 . ?
C99 H99C 0.9700 . ?
C101 H10D 0.9700 . ?
C101 H10E 0.9700 . ?
C101 H10F 0.9700 . ?
C102 H10G 0.9700 . ?
C102 H10H 0.9700 . ?
C102 H10I 0.9700 . ?

loop_
_geom_angle_atom_site_label_1
_geom_angle_atom_site_label_2
_geom_angle_atom_site_label_3
_geom_angle
_geom_angle_site_symmetry_1
_geom_angle_site_symmetry_3
_geom_angle_publ_flag
O3 Ti1 Ti2 77.32(8) . . ?
O21 Ti1 Ti2 38.63(8) . . ?
O21 Ti1 O3 82.62(11) . . ?
O22 Ti1 Ti2 140.54(11) . . ?
O22 Ti1 O3 82.83(12) . . ?
O22 Ti1 O21 105.54(13) . . ?
O22 Ti1 O23 97.09(14) . . ?
O22 Ti1 O33 94.54(13) . . ?
O22 Ti1 O36 163.27(12) . . ?
O23 Ti1 Ti2 102.24(11) . . ?
O23 Ti1 O3 179.09(13) . . ?
O23 Ti1 O21 96.54(13) . . ?
O23 Ti1 O33 95.76(13) . . ?
O23 Ti1 O36 99.57(12) . . ?
O33 Ti1 Ti2 117.03(8) . . ?
O33 Ti1 O3 85.16(11) . . ?
O33 Ti1 O21 154.89(12) . . ?
O36 Ti1 Ti2 35.63(8) . . ?
O36 Ti1 O3 80.54(10) . . ?
O36 Ti1 O21 74.17(11) . . ?
O36 Ti1 O33 82.25(11) . . ?
Ti3 Ti2 Ti1 69.82(2) . . ?
O21 Ti2 Ti1 38.69(8) . . ?
O21 Ti2 Ti3 107.65(8) . . ?
O24 Ti2 Ti1 118.84(16) . . ?
O24 Ti2 Ti3 122.45(15) . . ?
O24 Ti2 O21 91.64(16) . . ?
O24 Ti2 O35 96.64(15) . . ?
O24 Ti2 O36 139.05(19) . . ?
O25 Ti2 Ti1 114.19(15) . . ?
O25 Ti2 Ti3 118.68(15) . . ?
O25 Ti2 O21 102.41(15) . . ?
O25 Ti2 O24 108.4(2) . . ?
O25 Ti2 O35 105.23(16) . . ?
O25 Ti2 O36 112.23(18) . . ?
O35 Ti2 Ti1 111.43(9) . . ?
O35 Ti2 Ti3 41.99(8) . . ?
O35 Ti2 O21 146.85(12) . . ?
O35 Ti2 O36 77.83(11) . . ?
O36 Ti2 Ti1 36.40(8) . . ?
O36 Ti2 Ti3 36.20(8) . . ?
O36 Ti2 O21 75.00(11) . . ?
Ti2 Ti3 Ti4 73.43(3) . . ?
O4 Ti3 Ti2 84.14(7) . . ?
O4 Ti3 Ti4 90.58(8) . . ?
O4 Ti3 O35 89.13(11) . . ?
O4 Ti3 N3 80.62(11) . . ?
O4 Ti3 N4 88.83(11) . . ?
O27 Ti3 Ti2 100.14(9) . . ?
O27 Ti3 Ti4 96.28(10) . . ?
O27 Ti3 O4 172.72(13) . . ?
O27 Ti3 O34 97.26(13) . . ?
O27 Ti3 O35 97.85(12) . . ?
O27 Ti3 O36 92.42(12) . . ?
O27 Ti3 N3 92.35(13) . . ?
O27 Ti3 N4 86.74(13) . . ?
O34 Ti3 Ti2 108.76(8) . . ?
O34 Ti3 Ti4 36.13(8) . . ?
O34 Ti3 O4 86.84(11) . . ?
O34 Ti3 O35 72.03(11) . . ?
O34 Ti3 N3 137.90(11) . . ?
O34 Ti3 N4 71.84(11) . . ?
O35 Ti3 Ti2 37.44(8) . . ?
O35 Ti3 Ti4 36.12(8) . . ?
O35 Ti3 N3 146.80(11) . . ?
O35 Ti3 N4 143.87(12) . . ?
O36 Ti3 Ti2 36.18(8) . . ?
O36 Ti3 Ti4 109.41(8) . . ?
O36 Ti3 O4 87.58(10) . . ?
O36 Ti3 O34 144.92(12) . . ?
O36 Ti3 O35 73.28(11) . . ?
O36 Ti3 N3 74.79(11) . . ?
O36 Ti3 N4 142.61(12) . . ?
N3 Ti3 Ti2 109.68(8) . . ?
N3 Ti3 Ti4 170.17(8) . . ?
N3 Ti3 N4 67.90(11) . . ?
N4 Ti3 Ti2 172.89(9) . . ?
N4 Ti3 Ti4 107.83(9) . . ?
Ti3 Ti4 Ti5 70.98(2) . . ?
O26 Ti4 Ti3 118.6(2) . . ?
O26 Ti4 Ti5 117.45(19) . . ?
O26 Ti4 O28 91.71(19) . . ?
O26 Ti4 O34 131.4(2) . . ?
O26 Ti4 O35 97.35(19) . . ?
O28 Ti4 Ti3 108.59(10) . . ?
O28 Ti4 Ti5 38.61(9) . . ?
O29 Ti4 Ti3 121.1(2) . . ?
O29 Ti4 Ti5 110.98(18) . . ?
O29 Ti4 O26 111.6(3) . . ?
O29 Ti4 O28 98.35(19) . . ?
O29 Ti4 O34 116.1(2) . . ?
O29 Ti4 O35 105.85(18) . . ?
O34 Ti4 Ti3 37.64(8) . . ?
O34 Ti4 Ti5 34.29(8) . . ?
O34 Ti4 O28 72.88(12) . . ?
O35 Ti4 Ti3 41.41(8) . . ?
O35 Ti4 Ti5 112.37(9) . . ?
O35 Ti4 O28 148.75(13) . . ?
O35 Ti4 O34 78.79(12) . . ?
O28 Ti5 Ti4 39.29(9) . . ?
O30 Ti5 Ti4 115.08(16) . . ?
O30 Ti5 O28 99.93(19) . . ?
O30 Ti5 O31 107.39(19) . . ?
O30 Ti5 O32 100.35(18) . . ?
O30 Ti5 O34 120.66(17) . . ?
O31 Ti5 Ti4 121.99(12) . . ?
O31 Ti5 O28 97.53(16) . . ?
O31 Ti5 O32 92.62(15) . . ?
O31 Ti5 O34 131.93(15) . . ?
O32 Ti5 Ti4 115.37(8) . . ?
O32 Ti5 O28 153.42(13) . . ?
O34 Ti5 Ti4 34.87(8) . . ?
O34 Ti5 O28 74.13(12) . . ?
O34 Ti5 O32 80.80(11) . . ?
O1 Ti6 Ti7 78.69(7) . . ?
O6 Ti6 Ti7 116.80(8) . . ?
O6 Ti6 O1 85.12(11) . . ?
O6 Ti6 O18 154.81(11) . . ?
O7 Ti6 Ti7 35.49(7) . . ?
O7 Ti6 O1 80.96(10) . . ?
O7 Ti6 O6 81.93(10) . . ?
O7 Ti6 O18 74.18(11) . . ?
O17 Ti6 Ti7 101.11(11) . . ?
O17 Ti6 O1 178.86(14) . . ?
O17 Ti6 O6 95.96(14) . . ?
O17 Ti6 O7 99.53(12) . . ?
O17 Ti6 O18 95.77(14) . . ?
O17 Ti6 O19 97.12(13) . . ?
O18 Ti6 Ti7 38.74(8) . . ?
O18 Ti6 O1 83.37(12) . . ?
O19 Ti6 Ti7 140.95(10) . . ?
O19 Ti6 O1 82.41(11) . . ?
O19 Ti6 O6 95.04(12) . . ?
O19 Ti6 O7 163.30(12) . . ?
O19 Ti6 O18 105.52(13) . . ?
Ti8 Ti7 Ti6 69.85(2) . . ?
O7 Ti7 Ti6 36.50(7) . . ?
O7 Ti7 Ti8 36.00(8) . . ?
O7 Ti7 O18 75.11(11) . . ?
O9 Ti7 Ti6 112.12(8) . . ?
O9 Ti7 Ti8 42.84(8) . . ?
O9 Ti7 O7 78.60(11) . . ?
O9 Ti7 O18 146.55(12) . . ?
O16 Ti7 Ti6 113.20(15) . . ?
O16 Ti7 Ti8 117.17(16) . . ?
O16 Ti7 O7 110.89(18) . . ?
O16 Ti7 O9 105.29(16) . . ?
O16 Ti7 O18 103.18(16) . . ?
O16 Ti7 O20 110.2(2) . . ?
O18 Ti7 Ti6 38.66(8) . . ?
O18 Ti7 Ti8 107.48(8) . . ?
O20 Ti7 Ti6 118.12(16) . . ?
O20 Ti7 Ti8 122.78(16) . . ?
O20 Ti7 O7 138.52(19) . . ?
O20 Ti7 O9 95.96(16) . . ?
O20 Ti7 O18 90.33(17) . . ?
Ti7 Ti8 Ti9 73.11(2) . . ?
O2 Ti8 Ti7 84.54(8) . . ?
O2 Ti8 Ti9 89.83(8) . . ?
O2 Ti8 O9 88.74(11) . . ?
O2 Ti8 N1 80.74(11) . . ?
O2 Ti8 N2 89.24(11) . . ?
O7 Ti8 Ti7 35.83(8) . . ?
O7 Ti8 Ti9 108.83(8) . . ?
O7 Ti8 O2 87.36(10) . . ?
O7 Ti8 O8 144.12(11) . . ?
O7 Ti8 O9 72.93(11) . . ?
O7 Ti8 N1 74.87(11) . . ?
O7 Ti8 N2 142.65(11) . . ?
O8 Ti8 Ti7 108.32(8) . . ?
O8 Ti8 Ti9 35.84(8) . . ?
O8 Ti8 O2 86.76(11) . . ?
O8 Ti8 O9 71.58(11) . . ?
O8 Ti8 N1 138.53(12) . . ?
O8 Ti8 N2 72.60(11) . . ?
O9 Ti8 Ti7 37.31(7) . . ?
O9 Ti8 Ti9 35.91(7) . . ?
O9 Ti8 N1 146.49(11) . . ?
O9 Ti8 N2 144.18(11) . . ?
O15 Ti8 Ti7 99.05(9) . . ?
O15 Ti8 Ti9 97.44(9) . . ?
O15 Ti8 O2 172.56(12) . . ?
O15 Ti8 O7 91.77(12) . . ?
O15 Ti8 O8 98.20(12) . . ?
O15 Ti8 O9 98.07(12) . . ?
O15 Ti8 N1 91.90(12) . . ?
O15 Ti8 N2 86.97(12) . . ?
N1 Ti8 Ti7 109.59(8) . . ?
N1 Ti8 Ti9 169.78(8) . . ?
N2 Ti8 Ti7 173.63(8) . . ?
N2 Ti8 Ti9 108.34(8) . . ?
N2 Ti8 N1 67.88(11) . . ?
Ti10 Ti9 Ti8 70.21(2) . . ?
O8 Ti9 Ti8 36.49(8) . . ?
O8 Ti9 Ti10 34.34(8) . . ?
O8 Ti9 O12 72.61(12) . . ?
O9 Ti9 Ti8 41.75(8) . . ?
O9 Ti9 Ti10 111.95(9) . . ?
O9 Ti9 O8 78.06(11) . . ?
O9 Ti9 O12 147.19(13) . . ?
O10 Ti9 Ti8 120.29(13) . . ?
O10 Ti9 Ti10 108.07(15) . . ?
O10 Ti9 O8 114.69(17) . . ?
O10 Ti9 O9 106.89(16) . . ?
O10 Ti9 O12 98.59(17) . . ?
O12 Ti9 Ti8 107.09(9) . . ?
O12 Ti9 Ti10 38.50(8) . . ?
O14 Ti9 Ti8 122.71(15) . . ?
O14 Ti9 Ti10 122.09(15) . . ?
O14 Ti9 O8 135.95(19) . . ?
O14 Ti9 O9 98.35(16) . . ?
O14 Ti9 O10 108.4(2) . . ?
O14 Ti9 O12 92.71(16) . . ?
O5 Ti10 Ti9 116.26(9) . . ?
O5 Ti10 O12 152.19(13) . . ?
O8 Ti10 Ti9 35.20(8) . . ?
O8 Ti10 O5 81.35(11) . . ?
O8 Ti10 O12 73.92(12) . . ?
O11 Ti10 Ti9 111.80(15) . . ?
O11 Ti10 O5 100.16(16) . . ?
O11 Ti10 O8 116.84(17) . . ?
O11 Ti10 O12 102.22(17) . . ?
O11 Ti10 O13 107.1(2) . . ?
O12 Ti10 Ti9 38.96(8) . . ?
O13 Ti10 Ti9 125.85(14) . . ?
O13 Ti10 O5 91.44(15) . . ?
O13 Ti10 O8 136.06(17) . . ?
O13 Ti10 O12 97.52(16) . . ?
C3 S1 C4 91.35(18) . . ?
C5 O1 Ti6 134.7(2) . . ?
C5 O2 Ti8 132.1(2) . . ?
C6 O3 Ti1 135.6(2) . . ?
C6 O4 Ti3 131.8(2) . . ?
N2 O5 Ti10 122.5(2) . . ?
N1 O6 Ti6 120.5(2) . . ?
Ti7 O7 Ti6 108.02(12) . . ?
Ti7 O7 Ti8 108.17(12) . . ?
Ti8 O7 Ti6 133.96(13) . . ?
Ti9 O8 Ti8 107.67(13) . . ?
Ti10 O8 Ti8 139.38(15) . . ?
Ti10 O8 Ti9 110.45(13) . . ?
Ti7 O9 Ti8 99.85(12) . . ?
Ti9 O9 Ti7 157.05(16) . . ?
Ti9 O9 Ti8 102.34(12) . . ?
C7 O10 Ti9 148.5(4) . . ?
C10 O11 Ti10 139.3(5) . . ?
C86 O11 Ti10 161.2(10) . . ?
Ti10 O12 Ti9 102.54(12) . . ?
C13 O12 Ti9 126.1(3) . . ?
C13 O12 Ti10 131.3(3) . . ?
C16 O13 Ti10 132.9(5) . . ?
C37 O13 Ti10 152.3(7) . . ?
C19 O14 Ti9 159.0(9) . . ?
C22 O14 Ti9 139.7(6) . . ?
C30 O15 Ti8 137.0(3) . . ?
C28 O16 Ti7 154.8(5) . . ?
C89 O16 Ti7 145.2(8) . . ?
C41 O17 Ti6 135.6(3) . . ?
Ti6 O18 Ti7 102.61(12) . . ?
C33 O18 Ti6 129.7(3) . . ?
C33 O18 Ti7 127.2(3) . . ?
C36 O19 Ti6 143.1(3) . . ?
C26 O20 Ti7 151.2(5) . . ?
Ti2 O21 Ti1 102.67(12) . . ?
C55 O21 Ti1 130.4(3) . . ?
C55 O21 Ti2 126.4(3) . . ?
C52 O22 Ti1 144.1(3) . . ?
C58 O23 Ti1 136.8(3) . . ?
C82 O24 Ti2 154.4(5) . . ?
C61 O25 Ti2 157.4(5) . . ?
C70 O26 Ti4 142.4(5) . . ?
C64 O27 Ti3 161.2(6) . . ?
C90 O27 Ti3 133.8(4) . . ?
Ti5 O28 Ti4 102.11(13) . . ?
C73 O28 Ti4 124.4(3) . . ?
C73 O28 Ti5 133.3(3) . . ?
C79 O29 Ti4 169.5(7) . . ?
C76 O30 Ti5 142.3(6) . . ?
C97 O30 Ti5 163.7(5) . . ?
C67 O31 Ti5 144.3(4) . . ?
N4 O32 Ti5 122.9(2) . . ?
N3 O33 Ti1 120.0(2) . . ?
Ti4 O34 Ti3 106.23(13) . . ?
Ti5 O34 Ti3 139.19(15) . . ?
Ti5 O34 Ti4 110.84(13) . . ?
Ti2 O35 Ti3 100.57(13) . . ?
Ti4 O35 Ti2 156.11(17) . . ?
Ti4 O35 Ti3 102.47(12) . . ?
Ti2 O36 Ti1 107.97(12) . . ?
Ti2 O36 Ti3 107.62(13) . . ?
Ti3 O36 Ti1 133.98(14) . . ?
O6 N1 Ti8 122.7(2) . . ?
C45 N1 Ti8 121.2(2) . . ?
C45 N1 O6 116.1(3) . . ?
O5 N2 Ti8 122.0(2) . . ?
C44 N2 Ti8 121.6(3) . . ?
C44 N2 O5 116.0(3) . . ?
O33 N3 Ti3 123.1(2) . . ?
C50 N3 Ti3 121.4(3) . . ?
C50 N3 O33 115.5(3) . . ?
O32 N4 Ti3 122.3(2) . . ?
C49 N4 Ti3 121.2(2) . . ?
C49 N4 O32 115.6(3) . . ?
C2 C1 H1 123.5 . . ?
C4 C1 H1 123.5 . . ?
C4 C1 C2 113.0(4) . . ?
C1 C2 H2 123.8 . . ?
C3 C2 C1 112.4(4) . . ?
C3 C2 H2 123.8 . . ?
C2 C3 S1 111.7(3) . . ?
C2 C3 C6 128.2(4) . . ?
C6 C3 S1 120.0(3) . . ?
C1 C4 S1 111.4(3) . . ?
C1 C4 C5 127.7(3) . . ?
C5 C4 S1 120.9(3) . . ?
O1 C5 O2 126.9(3) . . ?
O1 C5 C4 117.3(3) . . ?
O2 C5 C4 115.8(3) . . ?
O3 C6 O4 126.6(3) . . ?
O3 C6 C3 118.1(3) . . ?
O4 C6 C3 115.3(3) . . ?
O10 C7 H7 103.2 . . ?
O10 C7 C8 116.4(6) . . ?
O10 C7 C9 111.7(5) . . ?
C8 C7 H7 103.2 . . ?
C8 C7 C9 116.7(5) . . ?
C9 C7 H7 103.2 . . ?
C7 C8 H8A 109.5 . . ?
C7 C8 H8B 109.5 . . ?
C7 C8 H8C 109.5 . . ?
H8A C8 H8B 109.5 . . ?
H8A C8 H8C 109.5 . . ?
H8B C8 H8C 109.5 . . ?
C7 C9 H9A 109.5 . . ?
C7 C9 H9B 109.5 . . ?
C7 C9 H9C 109.5 . . ?
H9A C9 H9B 109.5 . . ?
H9A C9 H9C 109.5 . . ?
H9B C9 H9C 109.5 . . ?
O11 C10 H10 107.6 . . ?
O11 C10 C11 109.1(7) . . ?
O11 C10 C12 109.0(8) . . ?
C11 C10 H10 107.6 . . ?
C12 C10 H10 107.6 . . ?
C12 C10 C11 115.6(8) . . ?
C10 C11 H11A 109.5 . . ?
C10 C11 H11B 109.5 . . ?
C10 C11 H11C 109.5 . . ?
H11A C11 H11B 109.5 . . ?
H11A C11 H11C 109.5 . . ?
H11B C11 H11C 109.5 . . ?
C10 C12 H12A 109.5 . . ?
C10 C12 H12B 109.5 . . ?
C10 C12 H12C 109.5 . . ?
H12A C12 H12B 109.5 . . ?
H12A C12 H12C 109.5 . . ?
H12B C12 H12C 109.5 . . ?
O12 C13 H13 107.6 . . ?
O12 C13 C14 110.6(5) . . ?
O12 C13 C15 109.2(5) . . ?
C14 C13 H13 107.6 . . ?
C14 C13 C15 114.0(5) . . ?
C15 C13 H13 107.6 . . ?
C13 C14 H14A 109.5 . . ?
C13 C14 H14B 109.5 . . ?
C13 C14 H14C 109.5 . . ?
H14A C14 H14B 109.5 . . ?
H14A C14 H14C 109.5 . . ?
H14B C14 H14C 109.5 . . ?
C13 C15 H15A 109.5 . . ?
C13 C15 H15B 109.5 . . ?
C13 C15 H15C 109.5 . . ?
H15A C15 H15B 109.5 . . ?
H15A C15 H15C 109.5 . . ?
H15B C15 H15C 109.5 . . ?
O13 C16 H16 117.0 . . ?
C17 C16 O13 108.2(11) . . ?
C17 C16 H16 117.0 . . ?
C18 C16 O13 99.2(11) . . ?
C18 C16 H16 117.0 . . ?
C18 C16 C17 95.1(13) . . ?
C16 C17 H17A 109.5 . . ?
C16 C17 H17B 109.5 . . ?
C16 C17 H17C 109.5 . . ?
H17A C17 H17B 109.5 . . ?
H17A C17 H17C 109.5 . . ?
H17B C17 H17C 109.5 . . ?
C16 C18 H18A 109.5 . . ?
C16 C18 H18B 109.5 . . ?
C16 C18 H18C 109.5 . . ?
H18A C18 H18B 109.5 . . ?
H18A C18 H18C 109.5 . . ?
H18B C18 H18C 109.5 . . ?
O14 C19 H19 106.3 . . ?
O14 C19 C20 105.8(13) . . ?
O14 C19 C21 114.3(14) . . ?
C20 C19 H19 106.3 . . ?
C20 C19 C21 117.1(16) . . ?
C21 C19 H19 106.3 . . ?
C19 C20 H20A 109.5 . . ?
C19 C20 H20B 109.5 . . ?
C19 C20 H20C 109.5 . . ?
H20A C20 H20B 109.5 . . ?
H20A C20 H20C 109.5 . . ?
H20B C20 H20C 109.5 . . ?
C19 C21 H21A 109.5 . . ?
C19 C21 H21B 109.5 . . ?
C19 C21 H21C 109.5 . . ?
H21A C21 H21B 109.5 . . ?
H21A C21 H21C 109.5 . . ?
H21B C21 H21C 109.5 . . ?
H24A C24 H24B 109.5 . . ?
H24A C24 H24C 109.5 . . ?
H24B C24 H24C 109.5 . . ?
C26 C24 H24A 109.5 . . ?
C26 C24 H24B 109.5 . . ?
C26 C24 H24C 109.5 . . ?
H25A C25 H25B 109.5 . . ?
H25A C25 H25C 109.5 . . ?
H25B C25 H25C 109.5 . . ?
C26 C25 H25A 109.5 . . ?
C26 C25 H25B 109.5 . . ?
C26 C25 H25C 109.5 . . ?
O20 C26 C24 109.6(7) . . ?
O20 C26 C25 111.1(7) . . ?
O20 C26 H26 106.6 . . ?
C24 C26 C25 116.0(7) . . ?
C24 C26 H26 106.6 . . ?
C25 C26 H26 106.6 . . ?
H27A C27 H27B 109.5 . . ?
H27A C27 H27C 109.5 . . ?
H27B C27 H27C 109.5 . . ?
C28 C27 H27A 109.5 . . ?
C28 C27 H27B 109.5 . . ?
C28 C27 H27C 109.5 . . ?
O16 C28 C27 113.0(8) . . ?
O16 C28 H28 105.6 . . ?
O16 C28 C29 105.6(7) . . ?
C27 C28 H28 105.6 . . ?
C27 C28 C29 120.2(10) . . ?
C29 C28 H28 105.6 . . ?
C28 C29 H29A 109.5 . . ?
C28 C29 H29B 109.5 . . ?
C28 C29 H29C 109.5 . . ?
H29A C29 H29B 109.5 . . ?
H29A C29 H29C 109.5 . . ?
H29B C29 H29C 109.5 . . ?
O15 C30 H30 105.3 . . ?
O15 C30 C31 110.1(6) . . ?
O15 C30 C32 112.2(5) . . ?
C31 C30 H30 105.3 . . ?
C32 C30 H30 105.3 . . ?
C32 C30 C31 117.6(6) . . ?
C30 C31 H31A 109.5 . . ?
C30 C31 H31B 109.5 . . ?
C30 C31 H31C 109.5 . . ?
H31A C31 H31B 109.5 . . ?
H31A C31 H31C 109.5 . . ?
H31B C31 H31C 109.5 . . ?
C30 C32 H32A 109.5 . . ?
C30 C32 H32B 109.5 . . ?
C30 C32 H32C 109.5 . . ?
H32A C32 H32B 109.5 . . ?
H32A C32 H32C 109.5 . . ?
H32B C32 H32C 109.5 . . ?
O18 C33 H33 108.3 . . ?
O18 C33 C34 108.9(5) . . ?
O18 C33 C35 110.3(4) . . ?
C34 C33 H33 108.3 . . ?
C35 C33 H33 108.3 . . ?
C35 C33 C34 112.7(5) . . ?
C33 C34 H34A 109.5 . . ?
C33 C34 H34B 109.5 . . ?
C33 C34 H34C 109.5 . . ?
H34A C34 H34B 109.5 . . ?
H34A C34 H34C 109.5 . . ?
H34B C34 H34C 109.5 . . ?
C33 C35 H35A 109.5 . . ?
C33 C35 H35B 109.5 . . ?
C33 C35 H35C 109.5 . . ?
H35A C35 H35B 109.5 . . ?
H35A C35 H35C 109.5 . . ?
H35B C35 H35C 109.5 . . ?
O19 C36 H36 108.8 . . ?
O19 C36 C38 108.6(4) . . ?
O19 C36 C39 110.0(4) . . ?
C38 C36 H36 108.8 . . ?
C38 C36 C39 111.8(5) . . ?
C39 C36 H36 108.8 . . ?
C36 C38 H38A 109.5 . . ?
C36 C38 H38B 109.5 . . ?
C36 C38 H38C 109.5 . . ?
H38A C38 H38B 109.5 . . ?
H38A C38 H38C 109.5 . . ?
H38B C38 H38C 109.5 . . ?
C36 C39 H39A 109.5 . . ?
C36 C39 H39B 109.5 . . ?
C36 C39 H39C 109.5 . . ?
H39A C39 H39B 109.5 . . ?
H39A C39 H39C 109.5 . . ?
H39B C39 H39C 109.5 . . ?
O17 C41 H41 106.6 . . ?
O17 C41 C42 110.4(5) . . ?
O17 C41 C43 110.3(6) . . ?
C42 C41 H41 106.6 . . ?
C42 C41 C43 115.8(7) . . ?
C43 C41 H41 106.6 . . ?
C41 C42 H42A 109.5 . . ?
C41 C42 H42B 109.5 . . ?
C41 C42 H42C 109.5 . . ?
H42A C42 H42B 109.5 . . ?
H42A C42 H42C 109.5 . . ?
H42B C42 H42C 109.5 . . ?
C41 C43 H43A 109.5 . . ?
C41 C43 H43B 109.5 . . ?
C41 C43 H43C 109.5 . . ?
H43A C43 H43B 109.5 . . ?
H43A C43 H43C 109.5 . . ?
H43B C43 H43C 109.5 . . ?
N2 C44 C45 114.5(3) . . ?
N2 C44 C47 123.4(4) . . ?
C45 C44 C47 122.0(3) . . ?
N1 C45 C44 113.8(3) . . ?
N1 C45 C46 123.5(4) . . ?
C44 C45 C46 122.7(4) . . ?
C45 C46 H46A 109.5 . . ?
C45 C46 H46B 109.5 . . ?
C45 C46 H46C 109.5 . . ?
H46A C46 H46B 109.5 . . ?
H46A C46 H46C 109.5 . . ?
H46B C46 H46C 109.5 . . ?
C44 C47 H47A 109.5 . . ?
C44 C47 H47B 109.5 . . ?
C44 C47 H47C 109.5 . . ?
H47A C47 H47B 109.5 . . ?
H47A C47 H47C 109.5 . . ?
H47B C47 H47C 109.5 . . ?
H48A C48 H48B 109.5 . . ?
H48A C48 H48C 109.5 . . ?
H48B C48 H48C 109.5 . . ?
C49 C48 H48A 109.5 . . ?
C49 C48 H48B 109.5 . . ?
C49 C48 H48C 109.5 . . ?
N4 C49 C48 124.1(4) . . ?
N4 C49 C50 114.0(3) . . ?
C50 C49 C48 121.8(4) . . ?
N3 C50 C49 114.0(3) . . ?
N3 C50 C51 123.3(4) . . ?
C49 C50 C51 122.7(4) . . ?
C50 C51 H51A 109.5 . . ?
C50 C51 H51B 109.5 . . ?
C50 C51 H51C 109.5 . . ?
H51A C51 H51B 109.5 . . ?
H51A C51 H51C 109.5 . . ?
H51B C51 H51C 109.5 . . ?
O22 C52 H52 108.6 . . ?
O22 C52 C53 110.2(4) . . ?
O22 C52 C54 109.6(4) . . ?
C53 C52 H52 108.6 . . ?
C54 C52 H52 108.6 . . ?
C54 C52 C53 111.0(5) . . ?
C52 C53 H53A 109.5 . . ?
C52 C53 H53B 109.5 . . ?
C52 C53 H53C 109.5 . . ?
H53A C53 H53B 109.5 . . ?
H53A C53 H53C 109.5 . . ?
H53B C53 H53C 109.5 . . ?
C52 C54 H54A 109.5 . . ?
C52 C54 H54B 109.5 . . ?
C52 C54 H54C 109.5 . . ?
H54A C54 H54B 109.5 . . ?
H54A C54 H54C 109.5 . . ?
H54B C54 H54C 109.5 . . ?
O21 C55 H55 108.2 . . ?
O21 C55 C56 109.6(4) . . ?
O21 C55 C57 109.5(4) . . ?
C56 C55 H55 108.2 . . ?
C56 C55 C57 112.9(5) . . ?
C57 C55 H55 108.2 . . ?
C55 C56 H56A 109.5 . . ?
C55 C56 H56B 109.5 . . ?
C55 C56 H56C 109.5 . . ?
H56A C56 H56B 109.5 . . ?
H56A C56 H56C 109.5 . . ?
H56B C56 H56C 109.5 . . ?
C55 C57 H57A 109.5 . . ?
C55 C57 H57B 109.5 . . ?
C55 C57 H57C 109.5 . . ?
H57A C57 H57B 109.5 . . ?
H57A C57 H57C 109.5 . . ?
H57B C57 H57C 109.5 . . ?
O23 C58 H58 107.9 . . ?
O23 C58 C59 112.3(5) . . ?
O23 C58 C60 107.7(5) . . ?
C59 C58 H58 107.9 . . ?
C59 C58 C60 113.0(6) . . ?
C60 C58 H58 107.9 . . ?
C58 C59 H59A 109.5 . . ?
C58 C59 H59B 109.5 . . ?
C58 C59 H59C 109.5 . . ?
H59A C59 H59B 109.5 . . ?
H59A C59 H59C 109.5 . . ?
H59B C59 H59C 109.5 . . ?
C58 C60 H60A 109.5 . . ?
C58 C60 H60B 109.5 . . ?
C58 C60 H60C 109.5 . . ?
H60A C60 H60B 109.5 . . ?
H60A C60 H60C 109.5 . . ?
H60B C60 H60C 109.5 . . ?
O25 C61 H61 101.5 . . ?
O25 C61 H61A 97.3 . . ?
O25 C61 C62 114.1(8) . . ?
O25 C61 C63 112.1(6) . . ?
O25 C61 C23 119.9(11) . . ?
O25 C61 C95 110.5(10) . . ?
C62 C61 H61 101.5 . . ?
C62 C61 C63 122.1(10) . . ?
C63 C61 H61 101.5 . . ?
C23 C61 H61A 97.3 . . ?
C23 C61 C95 124.7(13) . . ?
C95 C61 H61A 97.3 . . ?
C61 C62 H62A 109.5 . . ?
C61 C62 H62B 109.5 . . ?
C61 C62 H62C 109.5 . . ?
H62A C62 H62B 109.5 . . ?
H62A C62 H62C 109.5 . . ?
H62B C62 H62C 109.5 . . ?
C61 C63 H63A 109.5 . . ?
C61 C63 H63B 109.5 . . ?
C61 C63 H63C 109.5 . . ?
H63A C63 H63B 109.5 . . ?
H63A C63 H63C 109.5 . . ?
H63B C63 H63C 109.5 . . ?
O27 C64 H64 113.0 . . ?
O27 C64 C100 105.4(11) . . ?
O27 C64 C99 109.4(11) . . ?
C100 C64 H64 113.0 . . ?
C99 C64 H64 113.0 . . ?
C99 C64 C100 102.3(13) . . ?
H65A C65 H65B 109.5 . . ?
H65A C65 H65C 109.5 . . ?
H65B C65 H65C 109.5 . . ?
C90 C65 H65A 109.5 . . ?
C90 C65 H65B 109.5 . . ?
C90 C65 H65C 109.5 . . ?
H66A C66 H66B 109.5 . . ?
H66A C66 H66C 109.5 . . ?
H66B C66 H66C 109.5 . . ?
C90 C66 H66A 109.5 . . ?
C90 C66 H66B 109.5 . . ?
C90 C66 H66C 109.5 . . ?
O31 C67 H67 103.0 . . ?
O31 C67 C68 111.9(5) . . ?
O31 C67 C69 113.3(6) . . ?
C68 C67 H67 103.0 . . ?
C69 C67 H67 103.0 . . ?
C69 C67 C68 120.1(6) . . ?
C67 C68 H68A 109.5 . . ?
C67 C68 H68B 109.5 . . ?
C67 C68 H68C 109.5 . . ?
H68A C68 H68B 109.5 . . ?
H68A C68 H68C 109.5 . . ?
H68B C68 H68C 109.5 . . ?
C67 C69 H69A 109.5 . . ?
C67 C69 H69B 109.5 . . ?
C67 C69 H69C 109.5 . . ?
H69A C69 H69B 109.5 . . ?
H69A C69 H69C 109.5 . . ?
H69B C69 H69C 109.5 . . ?
O26 C70 H70 107.1 . . ?
O26 C70 C71 105.9(9) . . ?
O26 C70 C72 114.5(7) . . ?
C71 C70 H70 107.1 . . ?
C72 C70 H70 107.1 . . ?
C72 C70 C71 114.5(7) . . ?
C70 C71 H71A 109.5 . . ?
C70 C71 H71B 109.5 . . ?
C70 C71 H71C 109.5 . . ?
H71A C71 H71B 109.5 . . ?
H71A C71 H71C 109.5 . . ?
H71B C71 H71C 109.5 . . ?
C70 C72 H72A 109.5 . . ?
C70 C72 H72B 109.5 . . ?
C70 C72 H72C 109.5 . . ?
H72A C72 H72B 109.5 . . ?
H72A C72 H72C 109.5 . . ?
H72B C72 H72C 109.5 . . ?
O28 C73 H73 108.5 . . ?
O28 C73 C74 109.5(6) . . ?
O28 C73 C75 109.2(5) . . ?
C74 C73 H73 108.5 . . ?
C74 C73 C75 112.7(7) . . ?
C75 C73 H73 108.5 . . ?
C73 C74 H74A 109.5 . . ?
C73 C74 H74B 109.5 . . ?
C73 C74 H74C 109.5 . . ?
H74A C74 H74B 109.5 . . ?
H74A C74 H74C 109.5 . . ?
H74B C74 H74C 109.5 . . ?
C73 C75 H75A 109.5 . . ?
C73 C75 H75B 109.5 . . ?
C73 C75 H75C 109.5 . . ?
H75A C75 H75B 109.5 . . ?
H75A C75 H75C 109.5 . . ?
H75B C75 H75C 109.5 . . ?
O30 C76 H76 102.6 . . ?
O30 C76 C77 133.9(14) . . ?
O30 C76 C78 104.0(10) . . ?
C77 C76 H76 102.6 . . ?
C77 C76 C78 107.2(7) . . ?
C78 C76 H76 102.6 . . ?
C76 C77 H77A 109.5 . . ?
C76 C77 H77B 109.5 . . ?
C76 C77 H77C 109.5 . . ?
H77A C77 H77B 109.5 . . ?
H77A C77 H77C 109.5 . . ?
H77B C77 H77C 109.5 . . ?
C76 C78 H78A 109.5 . . ?
C76 C78 H78B 109.5 . . ?
C76 C78 H78C 109.5 . . ?
H78A C78 H78B 109.5 . . ?
H78A C78 H78C 109.5 . . ?
H78B C78 H78C 109.5 . . ?
O29 C79 C80 113.5(15) . . ?
O29 C79 C81 97.1(14) . . ?
O29 C79 C91 121.2(8) . . ?
O29 C79 C96 126.5(8) . . ?
C80 C79 C81 133(2) . . ?
C91 C79 C96 111.5(7) . . ?
C79 C80 H80A 109.5 . . ?
C79 C80 H80B 109.4 . . ?
C79 C80 H80C 109.5 . . ?
H80A C80 H80B 109.5 . . ?
H80A C80 H80C 109.5 . . ?
H80B C80 H80C 109.5 . . ?
C79 C81 H81A 109.5 . . ?
C79 C81 H81B 109.5 . . ?
C79 C81 H81C 109.5 . . ?
H81A C81 H81B 109.5 . . ?
H81A C81 H81C 109.5 . . ?
H81B C81 H81C 109.5 . . ?
O24 C82 H82 108.3 . . ?
O24 C82 C83 105.6(7) . . ?
O24 C82 C84 112.7(7) . . ?
C83 C82 H82 108.3 . . ?
C84 C82 H82 108.3 . . ?
C84 C82 C83 113.5(8) . . ?
C82 C83 H83A 109.5 . . ?
C82 C83 H83B 109.5 . . ?
C82 C83 H83C 109.5 . . ?
H83A C83 H83B 109.5 . . ?
H83A C83 H83C 109.5 . . ?
H83B C83 H83C 109.5 . . ?
C82 C84 H84A 109.5 . . ?
C82 C84 H84B 109.5 . . ?
C82 C84 H84C 109.5 . . ?
H84A C84 H84B 109.5 . . ?
H84A C84 H84C 109.5 . . ?
H84B C84 H84C 109.5 . . ?
O14 C22 H22 106.9 . . ?
O14 C22 C40 114.1(8) . . ?
O14 C22 C88 112.3(8) . . ?
C40 C22 H22 106.9 . . ?
C40 C22 C88 109.4(8) . . ?
C88 C22 H22 106.9 . . ?
C61 C23 H23A 109.5 . . ?
C61 C23 H23B 109.5 . . ?
C61 C23 H23C 109.5 . . ?
H23A C23 H23B 109.5 . . ?
H23A C23 H23C 109.5 . . ?
H23B C23 H23C 109.5 . . ?
O13 C37 H37 105.4 . . ?
O13 C37 C85 103.1(10) . . ?
O13 C37 C98 112.7(11) . . ?
C85 C37 H37 105.4 . . ?
C98 C37 H37 105.4 . . ?
C98 C37 C85 123.3(14) . . ?
C22 C40 H40A 109.5 . . ?
C22 C40 H40B 109.5 . . ?
C22 C40 H40C 109.5 . . ?
H40A C40 H40B 109.5 . . ?
H40A C40 H40C 109.5 . . ?
H40B C40 H40C 109.5 . . ?
C37 C85 H85A 109.5 . . ?
C37 C85 H85B 109.5 . . ?
C37 C85 H85C 109.5 . . ?
H85A C85 H85B 109.5 . . ?
H85A C85 H85C 109.5 . . ?
H85B C85 H85C 109.5 . . ?
O11 C86 H86 109.4 . . ?
O11 C86 C87 122(2) . . ?
O11 C86 C92 95.1(19) . . ?
C87 C86 H86 109.4 . . ?
C87 C86 C92 110(2) . . ?
C92 C86 H86 109.4 . . ?
C86 C87 H87A 109.5 . . ?
C86 C87 H87B 109.5 . . ?
C86 C87 H87C 109.5 . . ?
H87A C87 H87B 109.5 . . ?
H87A C87 H87C 109.5 . . ?
H87B C87 H87C 109.5 . . ?
C22 C88 H88A 109.5 . . ?
C22 C88 H88B 109.5 . . ?
C22 C88 H88C 109.5 . . ?
H88A C88 H88B 109.5 . . ?
H88A C88 H88C 109.5 . . ?
H88B C88 H88C 109.5 . . ?
O16 C89 H89 109.0 . . ?
O16 C89 C93 108.6(10) . . ?
O16 C89 C94 106.2(9) . . ?
C93 C89 H89 109.0 . . ?
C93 C89 C94 114.9(10) . . ?
C94 C89 H89 109.0 . . ?
O27 C90 C65 106.4(6) . . ?
O27 C90 C66 106.7(6) . . ?
O27 C90 H90 110.8 . . ?
C65 C90 C66 111.2(7) . . ?
C65 C90 H90 110.8 . . ?
C66 C90 H90 110.8 . . ?
C79 C91 H91A 109.5 . . ?
C79 C91 H91B 109.5 . . ?
C79 C91 H91C 109.5 . . ?
H91A C91 H91B 109.5 . . ?
H91A C91 H91C 109.5 . . ?
H91B C91 H91C 109.5 . . ?
C86 C92 H92A 109.5 . . ?
C86 C92 H92B 109.5 . . ?
C86 C92 H92C 109.5 . . ?
H92A C92 H92B 109.5 . . ?
H92A C92 H92C 109.5 . . ?
H92B C92 H92C 109.5 . . ?
C89 C93 H93A 109.5 . . ?
C89 C93 H93B 109.5 . . ?
C89 C93 H93C 109.5 . . ?
H93A C93 H93B 109.5 . . ?
H93A C93 H93C 109.5 . . ?
H93B C93 H93C 109.5 . . ?
C89 C94 H94A 109.5 . . ?
C89 C94 H94B 109.5 . . ?
C89 C94 H94C 109.5 . . ?
H94A C94 H94B 109.5 . . ?
H94A C94 H94C 109.5 . . ?
H94B C94 H94C 109.5 . . ?
C61 C95 H95A 109.5 . . ?
C61 C95 H95B 109.5 . . ?
C61 C95 H95C 109.5 . . ?
H95A C95 H95B 109.5 . . ?
H95A C95 H95C 109.5 . . ?
H95B C95 H95C 109.5 . . ?
C79 C96 H96A 109.5 . . ?
C79 C96 H96B 109.4 . . ?
C79 C96 H96C 109.5 . . ?
H96A C96 H96B 109.5 . . ?
H96A C96 H96C 109.5 . . ?
H96B C96 H96C 109.5 . . ?
O30 C97 H97 111.4 . . ?
O30 C97 C101 93.0(8) . . ?
O30 C97 C102 113.5(8) . . ?
C101 C97 H97 111.4 . . ?
C102 C97 H97 111.4 . . ?
C102 C97 C101 115.0(8) . . ?
C37 C98 H98A 109.5 . . ?
C37 C98 H98B 109.5 . . ?
C37 C98 H98C 109.5 . . ?
H98A C98 H98B 109.5 . . ?
H98A C98 H98C 109.5 . . ?
H98B C98 H98C 109.5 . . ?
C64 C100 H10A 109.5 . . ?
C64 C100 H10B 109.5 . . ?
C64 C100 H10C 109.5 . . ?
H10A C100 H10B 109.5 . . ?
H10A C100 H10C 109.5 . . ?
H10B C100 H10C 109.5 . . ?
C64 C99 H99A 109.5 . . ?
C64 C99 H99B 109.5 . . ?
C64 C99 H99C 109.5 . . ?
H99A C99 H99B 109.5 . . ?
H99A C99 H99C 109.5 . . ?
H99B C99 H99C 109.5 . . ?
C97 C101 H10D 109.5 . . ?
C97 C101 H10E 109.5 . . ?
C97 C101 H10F 109.5 . . ?
H10D C101 H10E 109.5 . . ?
H10D C101 H10F 109.5 . . ?
H10E C101 H10F 109.5 . . ?
C97 C102 H10G 109.5 . . ?
C97 C102 H10H 109.5 . . ?
C97 C102 H10I 109.5 . . ?
H10G C102 H10H 109.5 . . ?
H10G C102 H10I 109.5 . . ?
H10H C102 H10I 109.5 . . ?

loop_
_geom_torsion_atom_site_label_1
_geom_torsion_atom_site_label_2
_geom_torsion_atom_site_label_3
_geom_torsion_atom_site_label_4
_geom_torsion
_geom_torsion_site_symmetry_1
_geom_torsion_site_symmetry_2
_geom_torsion_site_symmetry_3
_geom_torsion_site_symmetry_4
_geom_torsion_publ_flag
Ti1 Ti2 O24 C82 -178.8(11) . . . . ?
Ti1 Ti2 O25 C61 29.9(13) . . . . ?
Ti1 O3 C6 O4 -11.5(6) . . . . ?
Ti1 O3 C6 C3 167.7(3) . . . . ?
Ti1 O21 C55 C56 71.4(5) . . . . ?
Ti1 O21 C55 C57 -53.0(6) . . . . ?
Ti1 O22 C52 C53 147.5(5) . . . . ?
Ti1 O22 C52 C54 -90.0(6) . . . . ?
Ti1 O23 C58 C59 -70.5(7) . . . . ?
Ti1 O23 C58 C60 164.5(4) . . . . ?
Ti1 O33 N3 Ti3 -5.3(3) . . . . ?
Ti1 O33 N3 C50 177.2(2) . . . . ?
Ti2 Ti1 O22 C52 -94.2(5) . . . . ?
Ti2 Ti1 O23 C58 -164.8(4) . . . . ?
Ti2 Ti3 O27 C64 -60.0(18) . . . . ?
Ti2 Ti3 O27 C90 -30.8(4) . . . . ?
Ti2 O21 C55 C56 -99.0(5) . . . . ?
Ti2 O21 C55 C57 136.6(4) . . . . ?
Ti2 O24 C82 C83 67.0(13) . . . . ?
Ti2 O24 C82 C84 -168.5(9) . . . . ?
Ti2 O25 C61 C62 117.3(14) . . . . ?
Ti2 O25 C61 C63 -26.8(18) . . . . ?
Ti2 O25 C61 C23 -137.9(16) . . . . ?
Ti2 O25 C61 C95 65.6(19) . . . . ?
Ti3 Ti2 O24 C82 97.9(11) . . . . ?
Ti3 Ti2 O25 C61 109.2(13) . . . . ?
Ti3 Ti4 O26 C70 50.2(11) . . . . ?
Ti3 Ti4 O29 C79 149(3) . . . . ?
Ti3 Ti4 O35 Ti2 164.4(5) . . . . ?
Ti3 O4 C6 O3 19.8(6) . . . . ?
Ti3 O4 C6 C3 -159.5(3) . . . . ?
Ti3 O27 C64 C100 102.5(17) . . . . ?
Ti3 O27 C64 C99 -7(3) . . . . ?
Ti3 O27 C90 C65 145.6(5) . . . . ?
Ti3 O27 C90 C66 -95.5(7) . . . . ?
Ti3 N3 C50 C49 6.1(4) . . . . ?
Ti3 N3 C50 C51 -174.6(3) . . . . ?
Ti3 N4 C49 C48 170.3(3) . . . . ?
Ti3 N4 C49 C50 -12.3(4) . . . . ?
Ti4 Ti3 O27 C64 -134.3(18) . . . . ?
Ti4 Ti3 O27 C90 -105.0(4) . . . . ?
Ti4 Ti5 O30 C76 92.6(13) . . . . ?
Ti4 Ti5 O30 C97 74(2) . . . . ?
Ti4 Ti5 O31 C67 -71.9(6) . . . . ?
Ti4 Ti5 O34 Ti3 154.0(3) . . . . ?
Ti4 O26 C70 C71 85.4(11) . . . . ?
Ti4 O26 C70 C72 -147.4(8) . . . . ?
Ti4 O28 C73 C74 135.4(5) . . . . ?
Ti4 O28 C73 C75 -100.7(6) . . . . ?
Ti4 O29 C79 C80 -21(4) . . . . ?
Ti4 O29 C79 C81 -164(3) . . . . ?
Ti4 O29 C79 C91 72(4) . . . . ?
Ti4 O29 C79 C96 -97(4) . . . . ?
Ti5 Ti4 O26 C70 132.4(10) . . . . ?
Ti5 Ti4 O29 C79 70(3) . . . . ?
Ti5 Ti4 O35 Ti2 166.3(4) . . . . ?
Ti5 Ti4 O35 Ti3 1.88(14) . . . . ?
Ti5 O28 C73 C74 -50.0(8) . . . . ?
Ti5 O28 C73 C75 73.8(7) . . . . ?
Ti5 O30 C76 C77 -63(2) . . . . ?
Ti5 O30 C76 C78 165.6(9) . . . . ?
Ti5 O30 C97 C101 -30(3) . . . . ?
Ti5 O30 C97 C102 -148.4(18) . . . . ?
Ti5 O31 C67 C68 -99.0(7) . . . . ?
Ti5 O31 C67 C69 40.6(10) . . . . ?
Ti5 O32 N4 Ti3 7.5(4) . . . . ?
Ti5 O32 N4 C49 176.7(3) . . . . ?
Ti6 Ti7 O16 C28 57.0(14) . . . . ?
Ti6 Ti7 O16 C89 9.1(14) . . . . ?
Ti6 Ti7 O20 C26 161.4(10) . . . . ?
Ti6 O1 C5 O2 -14.8(6) . . . . ?
Ti6 O1 C5 C4 165.3(3) . . . . ?
Ti6 O6 N1 Ti8 -6.8(3) . . . . ?
Ti6 O6 N1 C45 175.3(2) . . . . ?
Ti6 O17 C41 C42 -78.6(8) . . . . ?
Ti6 O17 C41 C43 152.2(6) . . . . ?
Ti6 O18 C33 C34 -51.8(6) . . . . ?
Ti6 O18 C33 C35 72.4(6) . . . . ?
Ti6 O19 C36 C38 -93.5(6) . . . . ?
Ti6 O19 C36 C39 143.9(5) . . . . ?
Ti7 Ti6 O17 C41 -166.6(5) . . . . ?
Ti7 Ti6 O19 C36 -93.7(5) . . . . ?
Ti7 Ti8 O15 C30 -33.1(5) . . . . ?
Ti7 O16 C28 C27 154.2(11) . . . . ?
Ti7 O16 C28 C29 -72.4(17) . . . . ?
Ti7 O16 C89 C93 -150.0(13) . . . . ?
Ti7 O16 C89 C94 85.9(17) . . . . ?
Ti7 O18 C33 C34 138.0(4) . . . . ?
Ti7 O18 C33 C35 -97.8(5) . . . . ?
Ti7 O20 C26 C24 77.4(12) . . . . ?
Ti7 O20 C26 C25 -153.2(8) . . . . ?
Ti8 Ti7 O16 C28 135.4(13) . . . . ?
Ti8 Ti7 O16 C89 87.5(14) . . . . ?
Ti8 Ti7 O20 C26 78.4(11) . . . . ?
Ti8 Ti9 O9 Ti7 164.9(5) . . . . ?
Ti8 Ti9 O10 C7 161.6(8) . . . . ?
Ti8 Ti9 O14 C19 55(2) . . . . ?
Ti8 Ti9 O14 C22 55.3(9) . . . . ?
Ti8 O2 C5 O1 21.3(6) . . . . ?
Ti8 O2 C5 C4 -158.9(2) . . . . ?
Ti8 O15 C30 C31 136.3(6) . . . . ?
Ti8 O15 C30 C32 -90.7(7) . . . . ?
Ti8 N1 C45 C44 5.9(4) . . . . ?
Ti8 N1 C45 C46 -174.6(3) . . . . ?
Ti8 N2 C44 C45 -8.9(4) . . . . ?
Ti8 N2 C44 C47 172.6(3) . . . . ?
Ti9 Ti8 O15 C30 -107.1(5) . . . . ?
Ti9 Ti10 O8 Ti8 158.8(3) . . . . ?
Ti9 Ti10 O11 C10 62.4(6) . . . . ?
Ti9 Ti10 O11 C86 -4(4) . . . . ?
Ti9 Ti10 O13 C16 -99.4(8) . . . . ?
Ti9 Ti10 O13 C37 -73.8(14) . . . . ?
Ti9 O10 C7 C8 53.0(12) . . . . ?
Ti9 O10 C7 C9 -169.5(6) . . . . ?
Ti9 O12 C13 C14 -98.7(5) . . . . ?
Ti9 O12 C13 C15 135.1(4) . . . . ?
Ti9 O14 C19 C20 -104(2) . . . . ?
Ti9 O14 C19 C21 126(2) . . . . ?
Ti9 O14 C22 C40 -137.6(10) . . . . ?
Ti9 O14 C22 C88 97.2(12) . . . . ?
Ti10 Ti9 O9 Ti7 166.2(4) . . . . ?
Ti10 Ti9 O9 Ti8 1.32(13) . . . . ?
Ti10 Ti9 O10 C7 84.4(9) . . . . ?
Ti10 Ti9 O14 C19 141(2) . . . . ?
Ti10 Ti9 O14 C22 141.1(8) . . . . ?
Ti10 O5 N2 Ti8 10.3(4) . . . . ?
Ti10 O5 N2 C44 -177.8(3) . . . . ?
Ti10 O11 C10 C11 -98.5(9) . . . . ?
Ti10 O11 C10 C12 134.5(7) . . . . ?
Ti10 O11 C86 C87 165(2) . . . . ?
Ti10 O11 C86 C92 48(5) . . . . ?
Ti10 O12 C13 C14 83.8(6) . . . . ?
Ti10 O12 C13 C15 -42.4(7) . . . . ?
Ti10 O13 C16 C17 106.4(12) . . . . ?
Ti10 O13 C16 C18 -155.1(9) . . . . ?
Ti10 O13 C37 C85 28(2) . . . . ?
Ti10 O13 C37 C98 -107.3(14) . . . . ?
S1 C3 C6 O3 -1.6(5) . . . . ?
S1 C3 C6 O4 177.7(3) . . . . ?
S1 C4 C5 O1 2.7(5) . . . . ?
S1 C4 C5 O2 -177.2(3) . . . . ?
O1 Ti6 O19 C36 -32.3(5) . . . . ?
O3 Ti1 O22 C52 -34.3(5) . . . . ?
O5 Ti10 O8 Ti8 -13.8(2) . . . . ?
O5 Ti10 O8 Ti9 -172.66(17) . . . . ?
O5 Ti10 O11 C10 -61.3(6) . . . . ?
O5 Ti10 O11 C86 -128(4) . . . . ?
O5 Ti10 O13 C16 24.9(8) . . . . ?
O5 Ti10 O13 C37 50.5(14) . . . . ?
O5 N2 C44 C45 179.1(3) . . . . ?
O5 N2 C44 C47 0.6(6) . . . . ?
O6 Ti6 O17 C41 74.6(5) . . . . ?
O6 Ti6 O19 C36 52.1(5) . . . . ?
O6 N1 C45 C44 -176.3(3) . . . . ?
O6 N1 C45 C46 3.2(5) . . . . ?
O7 Ti6 O17 C41 157.4(5) . . . . ?
O7 Ti6 O19 C36 -26.6(8) . . . . ?
O7 Ti7 O16 C28 96.4(13) . . . . ?
O7 Ti7 O16 C89 48.5(14) . . . . ?
O7 Ti7 O20 C26 121.9(10) . . . . ?
O7 Ti8 O15 C30 2.2(5) . . . . ?
O8 Ti8 O15 C30 -143.3(5) . . . . ?
O8 Ti9 O9 Ti7 160.5(4) . . . . ?
O8 Ti9 O9 Ti8 -4.38(12) . . . . ?
O8 Ti9 O10 C7 120.7(8) . . . . ?
O8 Ti9 O14 C19 100(2) . . . . ?
O8 Ti9 O14 C22 100.0(9) . . . . ?
O8 Ti10 O11 C10 24.1(7) . . . . ?
O8 Ti10 O11 C86 -43(4) . . . . ?
O8 Ti10 O13 C16 -54.1(8) . . . . ?
O8 Ti10 O13 C37 -28.5(15) . . . . ?
O9 Ti7 O16 C28 179.8(13) . . . . ?
O9 Ti7 O16 C89 131.9(14) . . . . ?
O9 Ti7 O20 C26 42.4(10) . . . . ?
O9 Ti8 O15 C30 -70.8(5) . . . . ?
O9 Ti9 O10 C7 -155.0(8) . . . . ?
O9 Ti9 O14 C19 18(2) . . . . ?
O9 Ti9 O14 C22 18.6(9) . . . . ?
O10 Ti9 O9 Ti7 48.1(5) . . . . ?
O10 Ti9 O9 Ti8 -116.84(18) . . . . ?
O10 Ti9 O14 C19 -93(2) . . . . ?
O10 Ti9 O14 C22 -92.4(9) . . . . ?
O11 Ti10 O8 Ti8 -110.9(3) . . . . ?
O11 Ti10 O8 Ti9 90.3(2) . . . . ?
O11 Ti10 O13 C16 126.0(8) . . . . ?
O11 Ti10 O13 C37 151.6(14) . . . . ?
O12 Ti9 O9 Ti7 -172.5(3) . . . . ?
O12 Ti9 O9 Ti8 22.6(3) . . . . ?
O12 Ti9 O10 C7 45.9(9) . . . . ?
O12 Ti9 O14 C19 167(2) . . . . ?
O12 Ti9 O14 C22 167.6(9) . . . . ?
O12 Ti10 O8 Ti8 153.3(3) . . . . ?
O12 Ti10 O8 Ti9 -5.52(14) . . . . ?
O12 Ti10 O11 C10 102.1(6) . . . . ?
O12 Ti10 O11 C86 35(4) . . . . ?
O12 Ti10 O13 C16 -128.7(8) . . . . ?
O12 Ti10 O13 C37 -103.1(14) . . . . ?
O13 Ti10 O8 Ti8 69.2(3) . . . . ?
O13 Ti10 O8 Ti9 -89.6(2) . . . . ?
O13 Ti10 O11 C10 -156.0(6) . . . . ?
O13 Ti10 O11 C86 137(4) . . . . ?
O14 Ti9 O9 Ti7 -64.1(5) . . . . ?
O14 Ti9 O9 Ti8 130.97(19) . . . . ?
O14 Ti9 O10 C7 -49.8(9) . . . . ?
O16 Ti7 O20 C26 -66.3(10) . . . . ?
O17 Ti6 O19 C36 148.7(5) . . . . ?
O18 Ti6 O17 C41 -127.8(5) . . . . ?
O18 Ti6 O19 C36 -113.2(5) . . . . ?
O18 Ti7 O16 C28 17.5(14) . . . . ?
O18 Ti7 O16 C89 -30.4(14) . . . . ?
O18 Ti7 O20 C26 -170.5(10) . . . . ?
O19 Ti6 O17 C41 -21.3(5) . . . . ?
O20 Ti7 O16 C28 -77.8(13) . . . . ?
O20 Ti7 O16 C89 -125.7(14) . . . . ?
O21 Ti1 O22 C52 -114.6(5) . . . . ?
O21 Ti1 O23 C58 -126.0(5) . . . . ?
O21 Ti2 O24 C82 -149.9(11) . . . . ?
O21 Ti2 O25 C61 -9.1(13) . . . . ?
O22 Ti1 O23 C58 -19.4(5) . . . . ?
O23 Ti1 O22 C52 146.6(5) . . . . ?
O24 Ti2 O25 C61 -105.0(13) . . . . ?
O25 Ti2 O24 C82 -46.3(12) . . . . ?
O26 Ti4 O29 C79 -63(3) . . . . ?
O26 Ti4 O35 Ti2 -70.0(5) . . . . ?
O26 Ti4 O35 Ti3 125.6(2) . . . . ?
O28 Ti4 O26 C70 162.5(11) . . . . ?
O28 Ti4 O29 C79 32(3) . . . . ?
O28 Ti4 O35 Ti2 -175.6(3) . . . . ?
O28 Ti4 O35 Ti3 19.9(3) . . . . ?
O28 Ti5 O30 C76 130.8(13) . . . . ?
O28 Ti5 O30 C97 112(2) . . . . ?
O28 Ti5 O31 C67 -105.0(6) . . . . ?
O28 Ti5 O34 Ti3 152.3(3) . . . . ?
O28 Ti5 O34 Ti4 -1.64(15) . . . . ?
O29 Ti4 O26 C70 -97.9(11) . . . . ?
O29 Ti4 O35 Ti2 45.0(5) . . . . ?
O29 Ti4 O35 Ti3 -119.4(2) . . . . ?
O30 Ti5 O31 C67 152.1(6) . . . . ?
O30 Ti5 O34 Ti3 -115.4(3) . . . . ?
O30 Ti5 O34 Ti4 90.6(2) . . . . ?
O31 Ti5 O30 C76 -128.0(13) . . . . ?
O31 Ti5 O30 C97 -146(2) . . . . ?
O31 Ti5 O34 Ti3 66.5(3) . . . . ?
O31 Ti5 O34 Ti4 -87.5(2) . . . . ?
O32 Ti5 O30 C76 -31.9(14) . . . . ?
O32 Ti5 O30 C97 -50(2) . . . . ?
O32 Ti5 O31 C67 50.4(6) . . . . ?
O32 Ti5 O34 Ti3 -18.8(2) . . . . ?
O32 Ti5 O34 Ti4 -172.73(17) . . . . ?
O32 N4 C49 C48 0.9(6) . . . . ?
O32 N4 C49 C50 178.3(3) . . . . ?
O33 Ti1 O22 C52 50.2(5) . . . . ?
O33 Ti1 O23 C58 76.0(5) . . . . ?
O33 N3 C50 C49 -176.4(3) . . . . ?
O33 N3 C50 C51 2.9(5) . . . . ?
O34 Ti3 O27 C64 -170.6(18) . . . . ?
O34 Ti3 O27 C90 -141.4(4) . . . . ?
O34 Ti4 O26 C70 94.0(11) . . . . ?
O34 Ti4 O29 C79 107(3) . . . . ?
O34 Ti4 O35 Ti2 159.2(4) . . . . ?
O34 Ti4 O35 Ti3 -5.23(12) . . . . ?
O34 Ti5 O30 C76 53.4(14) . . . . ?
O34 Ti5 O30 C97 35(2) . . . . ?
O34 Ti5 O31 C67 -29.6(7) . . . . ?
O35 Ti2 O24 C82 62.2(11) . . . . ?
O35 Ti2 O25 C61 152.4(13) . . . . ?
O35 Ti3 O27 C64 -97.9(18) . . . . ?
O35 Ti3 O27 C90 -68.6(5) . . . . ?
O35 Ti4 O26 C70 12.4(11) . . . . ?
O35 Ti4 O29 C79 -168(3) . . . . ?
O36 Ti1 O22 C52 -27.9(8) . . . . ?
O36 Ti1 O23 C58 159.0(4) . . . . ?
O36 Ti2 O24 C82 141.3(11) . . . . ?
O36 Ti2 O25 C61 69.6(13) . . . . ?
O36 Ti3 O27 C64 -24.4(18) . . . . ?
O36 Ti3 O27 C90 4.8(5) . . . . ?
N1 Ti8 O15 C30 77.1(5) . . . . ?
N2 Ti8 O15 C30 144.8(5) . . . . ?
N2 C44 C45 N1 1.9(5) . . . . ?
N2 C44 C45 C46 -177.6(4) . . . . ?
N3 Ti3 O27 C64 50.4(18) . . . . ?
N3 Ti3 O27 C90 79.7(4) . . . . ?
N4 Ti3 O27 C64 118.1(18) . . . . ?
N4 Ti3 O27 C90 147.4(4) . . . . ?
N4 C49 C50 N3 3.9(5) . . . . ?
N4 C49 C50 C51 -175.4(4) . . . . ?
C1 C2 C3 S1 -1.1(6) . . . . ?
C1 C2 C3 C6 177.9(4) . . . . ?
C1 C4 C5 O1 -176.3(4) . . . . ?
C1 C4 C5 O2 3.8(6) . . . . ?
C2 C1 C4 S1 -0.5(6) . . . . ?
C2 C1 C4 C5 178.6(4) . . . . ?
C2 C3 C6 O3 179.5(5) . . . . ?
C2 C3 C6 O4 -1.2(6) . . . . ?
C3 S1 C4 C1 -0.1(4) . . . . ?
C3 S1 C4 C5 -179.3(3) . . . . ?
C4 S1 C3 C2 0.7(4) . . . . ?
C4 S1 C3 C6 -178.4(3) . . . . ?
C4 C1 C2 C3 1.0(7) . . . . ?
C47 C44 C45 N1 -179.5(4) . . . . ?
C47 C44 C45 C46 0.9(6) . . . . ?
C48 C49 C50 N3 -178.6(4) . . . . ?
C48 C49 C50 C51 2.1(6) . . . . ?

_shelx_res_file                  
;
TITL hjl296_10_auto_a.res in P-1
    hjl296_10.res
    created by SHELXL-2018/3 at 21:52:01 on 16-Nov-2023
REM Old TITL HJL296_10_auto in P-1
REM SHELXT solution in P-1
REM R1 0.161, Rweak 0.014, Alpha 0.093, Orientation as input
REM Formula found by SHELXT: C7 O20 O23 S1
CELL 1.54184 16.598005 18.4583 20.99447 74.6143 75.6713 74.3307
ZERR 2 0.000545 0.000571 0.000697 0.0028 0.0029 0.0028
LATT 1
SFAC C H N O S Ti
UNIT 160 334 8 72 2 20
DFIX 1.5 0.01 C80 C79 C96 C79 C81 C79 C79 C91
SIMU 0.004 0.008 1.7 O29 C79 C80 C81 C91 C96
DFIX 1.5 0.01 C97 C78 C78 C76 C77 C76 C97 C77
DFIX 1.45 0.01 O30 C76 O30 C97
DFIX 2.5 0.01 C78 C77
DFIX 1.55 0.01 C90 C65 C90 C66 C99 C64 C64 C100
DFIX 2.55 0.01 C101 C102
DFIX 1.55 0.01 C97 C101 C97 C102 C77 C76 C78 C76
SIMU 0.001 0.002 2 O26 C70 > C72
DFIX 1.5 0.01 C29 C28 C89 C94 C28 C27 C93 C89
DFIX 1.5 0.01 C20 C19 C40 C22 C88 C22 C19 C21
DFIX 2.5 0.01 C96 C91
DFIX 2.5 0.01 C88 C40
DFIX 1.5 0.01 C98 C37 C18 C16 C37 C85 C17 C16
DFIX 1.5 0.01 C87 C86 C12 C10 C11 C10 C86 C92
DFIX 1.5 0.01 C62 C61 C61 C23 C63 C61 C61 C95
SIMU 0.004 0.008 1.7 O16 C27 C28 C29 C89 C93 C94
SIMU 0.004 0.008 1.7 O14 C19 C20 C21 C22 C40 C88
SIMU 0.004 0.008 1.7 O20 C24 > C26
SIMU 0.004 0.008 1.7 O13 C16 C17 C18 C37 C85 C98
SIMU 0.004 0.008 1.7 O11 C10 C11 C12 C86 C87 C92
SIMU 0.004 0.008 1.7 O25 C61 C62 C63 C23 C95
SIMU 0.004 0.008 1.7 O31 C67 > C69
SIMU 0.004 0.008 1.7 O28 C73 > C75
DFIX 2.5 0.01 O29 C91
DFIX 2.5 0.01 C96 O29
SIMU 0.004 0.008 1.7 O24 C82 > C84
DFIX 2.5 0.01 C69 C68
DFIX 1.5 0.01 C67 C69 C68 C67
DFIX 2.5 0.01 C9 C8
DFIX 1.5 0.01 C8 C7 C9 C7
DFIX 2.5 0.01 C93 C94
DFIX 2.5 0.01 O14 C88
DFIX 2.5 0.01 O14 C40
DFIX 1.45 0.01 O14 C22
DFIX 2.35 0.01 O16 C94
DFIX 1.45 0.01 O16 C89
DFIX 2.35 0.01 O16 C93
SIMU 0.002 0.004 2 O10 C7 > C9
SIMU 0.002 0.004 2 C64 C99 C66 C65 C100 C90 O27
SIMU 0.002 0.004 2 C76 C77 C78 C97 C101 C102 O30

L.S. 2
PLAN  58
TEMP -60
CONF
MORE -1
BOND $H
fmap 2
acta
SHEL 999 0.837
REM <olex2.extras>
REM <HklSrc "%.\\HJL296_10.hkl">
REM </olex2.extras>

WGHT    0.096800    5.690900
FVAR       1.60753   0.72149   0.47065   0.49206   0.74624   0.32745   0.64936
FVAR       0.34570   0.40697
TI1   6    1.104027    0.346862    0.717997    11.00000    0.03969    0.03965 =
         0.04046   -0.01223   -0.01453    0.00064
TI2   6    0.991608    0.222883    0.778786    11.00000    0.05109    0.03885 =
         0.03417   -0.00415   -0.01255   -0.00170
TI3   6    0.987427    0.286289    0.626293    11.00000    0.03715    0.03061 =
         0.03207   -0.00836   -0.00785   -0.00123
TI4   6    0.844091    0.192760    0.684536    11.00000    0.05388    0.06058 =
         0.04238   -0.00703   -0.00539   -0.02366
TI5   6    0.841644    0.265411    0.531500    11.00000    0.04451    0.04645 =
         0.04424   -0.01492   -0.01360   -0.00681
TI6   6    0.671480    0.714453    0.928060    11.00000    0.03158    0.03572 =
         0.04783   -0.01202   -0.01057   -0.00242
TI7   6    0.624997    0.811341    0.789166    11.00000    0.03854    0.03894 =
         0.05001   -0.00173   -0.00569   -0.00923
TI8   6    0.488929    0.714768    0.865570    11.00000    0.02880    0.03243 =
         0.03417   -0.00565   -0.00634   -0.00183
TI9   6    0.459218    0.775845    0.716035    11.00000    0.04186    0.05196 =
         0.03572   -0.00111   -0.00990   -0.00481
TI10  6    0.330730    0.670688    0.798267    11.00000    0.04030    0.05197 =
         0.04534   -0.00973   -0.01506   -0.00862
S1    5    0.819411    0.516870    0.787214    11.00000    0.03496    0.04064 =
         0.04408   -0.01766   -0.01085    0.00354
O1    4    0.701622    0.623309    0.869597    11.00000    0.03521    0.04018 =
         0.04464   -0.01503   -0.01041    0.00095
O2    4    0.582077    0.622469    0.836830    11.00000    0.03204    0.03865 =
         0.04205   -0.01261   -0.00363   -0.00188
O3    4    0.971888    0.418319    0.722783    11.00000    0.03807    0.04081 =
         0.04692   -0.01704   -0.01289    0.00035
O4    4    0.905604    0.382642    0.658075    11.00000    0.04177    0.03561 =
         0.03841   -0.01515   -0.01089    0.00264
O5    4    0.339882    0.625560    0.892349    11.00000    0.04556    0.06244 =
         0.04744    0.00038   -0.01687   -0.02427
O6    4    0.586828    0.656538    0.989184    11.00000    0.03555    0.05091 =
         0.03917   -0.00865   -0.01326   -0.00675
O7    4    0.579561    0.755250    0.875733    11.00000    0.03112    0.03173 =
         0.04036   -0.00624   -0.00553   -0.00218
O8    4    0.427834    0.705294    0.799839    11.00000    0.03993    0.05079 =
         0.03501   -0.00360   -0.00911   -0.01113
O9    4    0.530236    0.785752    0.769917    11.00000    0.04434    0.04203 =
         0.04054   -0.00135   -0.00975   -0.00779
O10   4    0.527253    0.730793    0.650720    11.00000    0.07686    0.11189 =
         0.04759   -0.02753   -0.00817   -0.01326
O11   4    0.349803    0.585815    0.767342    11.00000    0.09912    0.06700 =
         0.07358   -0.02367   -0.02981   -0.01838
O12   4    0.348677    0.750637    0.713057    11.00000    0.04729    0.06996 =
         0.04600   -0.00209   -0.02227   -0.00758
O13   4    0.217719    0.702378    0.820835    11.00000    0.04418    0.10371 =
         0.07299   -0.01310   -0.01527   -0.00934
O14   4    0.424193    0.874895    0.681200    11.00000    0.10476    0.05911 =
         0.09872    0.01649   -0.05635   -0.01956
O15   4    0.409052    0.787934    0.901461    11.00000    0.03467    0.03794 =
         0.04652   -0.01141   -0.00549    0.00199
O16   4    0.595125    0.911218    0.785632    11.00000    0.10539    0.04032 =
         0.12102    0.00251   -0.05050   -0.02082
O17   4    0.649060    0.788774    0.974586    11.00000    0.05067    0.04792 =
         0.07030   -0.02740   -0.02414   -0.00057
O18   4    0.722022    0.776222    0.839941    11.00000    0.03502    0.04465 =
         0.06317   -0.00236   -0.00741   -0.01171
O19   4    0.761500    0.653730    0.964428    11.00000    0.03711    0.04260 =
         0.05746   -0.01361   -0.01768   -0.00308
O20   4    0.697399    0.791934    0.714068    11.00000    0.06364    0.14523 =
         0.06019   -0.02729    0.00747   -0.03950
O21   4    1.051593    0.287382    0.806971    11.00000    0.05834    0.05106 =
         0.03328   -0.00915   -0.01514   -0.00258
O22   4    1.124297    0.429400    0.736794    11.00000    0.05186    0.04784 =
         0.05116   -0.01737   -0.02166   -0.00385
O23   4    1.211009    0.288293    0.715547    11.00000    0.04450    0.05184 =
         0.05861   -0.01733   -0.02241    0.00452
O24   4    0.900496    0.241683    0.842748    11.00000    0.07380    0.14166 =
         0.05812   -0.04653    0.00424   -0.03627
O25   4    1.050018    0.128726    0.804659    11.00000    0.09791    0.04362 =
         0.10135    0.00412   -0.05729   -0.00164
O26   4    0.874420    0.090568    0.708465    11.00000    0.18578    0.07161 =
         0.12756    0.01704   -0.07833   -0.06022
O27   4    1.065678    0.211655    0.591791    11.00000    0.04978    0.03929 =
         0.04655   -0.01377   -0.00694   -0.00064
O28   4    0.795033    0.186255    0.606999    11.00000    0.07220    0.07711 =
         0.05831   -0.01332   -0.01150   -0.04214
O29   4    0.748480    0.229453    0.735155    11.00000    0.05754    0.20328 =
         0.08235   -0.06067    0.01130   -0.03508
O30   4    0.745471    0.329946    0.514391    11.00000    0.06217    0.07946 =
         0.11571   -0.02404   -0.03544    0.00031
O31   4    0.877849    0.208309    0.468975    11.00000    0.06916    0.06761 =
         0.05847   -0.02975   -0.00427   -0.01704
O32   4    0.922837    0.331079    0.486804    11.00000    0.06761    0.06221 =
         0.04200   -0.00252   -0.02508   -0.02669
O33   4    1.117618    0.389387    0.619538    11.00000    0.04423    0.04784 =
         0.04259   -0.01035   -0.01403   -0.01166
O34   4    0.886022    0.264447    0.606685    11.00000    0.04477    0.04669 =
         0.03732   -0.00918   -0.00751   -0.01371
O35   4    0.931393    0.215543    0.714010    11.00000    0.05178    0.04028 =
         0.03850   -0.00526   -0.00701   -0.00910
O36   4    1.049297    0.277086    0.695750    11.00000    0.04071    0.03467 =
         0.03410   -0.00845   -0.00880   -0.00070
N1    3    0.519657    0.650510    0.967355    11.00000    0.02931    0.03633 =
         0.03688   -0.00876   -0.00869   -0.00165
N2    3    0.402417    0.633323    0.919912    11.00000    0.03236    0.04138 =
         0.03991   -0.00697   -0.01036   -0.00721
N3    3    1.072006    0.371421    0.582845    11.00000    0.03800    0.03256 =
         0.03804   -0.01080   -0.01170   -0.00003
N4    3    0.975659    0.346224    0.519438    11.00000    0.04333    0.03770 =
         0.03707   -0.00798   -0.01331   -0.00597
C1    1    0.683548    0.525147    0.747576    11.00000    0.03572    0.08526 =
         0.07497   -0.04724   -0.01547    0.00392
AFIX  43
H1    2    0.626265    0.537612    0.742813    11.00000   -1.20000
AFIX   0
C2    1    0.748690    0.477694    0.710652    11.00000    0.04222    0.08078 =
         0.06823   -0.04649   -0.01168   -0.00049
AFIX  43
H2    2    0.739985    0.455605    0.678075    11.00000   -1.20000
AFIX   0
C3    1    0.825691    0.467277    0.727269    11.00000    0.03540    0.03303 =
         0.03833   -0.01063   -0.00576   -0.00348
C4    1    0.711797    0.551090    0.790756    11.00000    0.03183    0.03674 =
         0.03774   -0.00763   -0.00641   -0.00069
C5    1    0.661715    0.603058    0.836028    11.00000    0.03569    0.03176 =
         0.03496   -0.00489   -0.00565   -0.00352
C6    1    0.908102    0.419578    0.701109    11.00000    0.04206    0.03003 =
         0.03352   -0.00641   -0.00530   -0.00158
C7    1    0.540670    0.718226    0.586308    11.00000    0.09268    0.11523 =
         0.05309   -0.02544   -0.00542   -0.00532
AFIX  13
H7    2    0.492877    0.694695    0.588266    11.00000   -1.20000
AFIX   0
C8    1    0.529271    0.786903    0.532212    11.00000    0.11041    0.12697 =
         0.06139   -0.01773   -0.00177    0.00231
AFIX 137
H8A   2    0.572459    0.815391    0.527484    11.00000   -1.50000
H8B   2    0.473198    0.819230    0.542994    11.00000   -1.50000
H8C   2    0.534608    0.771570    0.490334    11.00000   -1.50000
AFIX   0
C9    1    0.616888    0.656236    0.573186    11.00000    0.10637    0.11758 =
         0.06711   -0.02567   -0.00096    0.00402
AFIX 137
H9A   2    0.625910    0.650720    0.527109    11.00000   -1.50000
H9B   2    0.608213    0.608129    0.603682    11.00000   -1.50000
H9C   2    0.666404    0.669305    0.580183    11.00000   -1.50000
AFIX   0
PART 1
C10   1    0.416095    0.518086    0.759357    51.00000    0.09865    0.06862 =
         0.07836   -0.02076   -0.02330   -0.01522
AFIX  13
H10   2    0.455975    0.512770    0.789269    51.00000   -1.20000
AFIX   0
C11   1    0.465339    0.529863    0.687469    51.00000    0.10838    0.08600 =
         0.08732   -0.00823   -0.00367   -0.00264
AFIX 137
H11A  2    0.428891    0.531485    0.657207    51.00000   -1.50000
H11B  2    0.514629    0.487630    0.683310    51.00000   -1.50000
H11C  2    0.483963    0.578001    0.675956    51.00000   -1.50000
AFIX   0
C12   1    0.377936    0.449750    0.782338    51.00000    0.10627    0.07527 =
         0.09035   -0.01844   -0.01303   -0.01916
AFIX 137
H12A  2    0.373096    0.432387    0.830699    51.00000   -1.50000
H12B  2    0.413868    0.408914    0.760424    51.00000   -1.50000
H12C  2    0.321789    0.463080    0.770980    51.00000   -1.50000
AFIX   0
PART 0
C13   1    0.299933    0.782916    0.659474    11.00000    0.05675    0.09984 =
         0.05234    0.00297   -0.03094   -0.01235
AFIX  13
H13   2    0.338212    0.804968    0.619009    11.00000   -1.20000
AFIX   0
C14   1    0.227601    0.846902    0.677542    11.00000    0.07464    0.09325 =
         0.11011   -0.00014   -0.05342    0.00206
AFIX 137
H14A  2    0.187455    0.826522    0.715803    11.00000   -1.50000
H14B  2    0.199178    0.871021    0.639563    11.00000   -1.50000
H14C  2    0.249150    0.884757    0.689005    11.00000   -1.50000
AFIX   0
C15   1    0.273312    0.719426    0.643111    11.00000    0.09778    0.12847 =
         0.08170   -0.03158   -0.06123   -0.00612
AFIX 137
H15A  2    0.322713    0.678196    0.635314    11.00000   -1.50000
H15B  2    0.248414    0.739264    0.603000    11.00000   -1.50000
H15C  2    0.231613    0.699808    0.680452    11.00000   -1.50000
AFIX   0
PART 1
C16   1    0.158781    0.721353    0.885522    41.00000    0.05429    0.10710 =
         0.08010   -0.01922   -0.01261   -0.00771
AFIX  13
H16   2    0.178203    0.694212    0.928336    41.00000   -1.20000
AFIX   0
C17   1    0.128111    0.807666    0.874818    41.00000    0.07900    0.11220 =
         0.09957   -0.02769   -0.00526   -0.00748
AFIX 137
H17A  2    0.176676    0.831448    0.863782    41.00000   -1.50000
H17B  2    0.091131    0.821004    0.915611    41.00000   -1.50000
H17C  2    0.096807    0.826037    0.838178    41.00000   -1.50000
AFIX   0
C18   1    0.078003    0.707081    0.875755    41.00000    0.06225    0.12194 =
         0.09633   -0.01632   -0.00663   -0.00743
AFIX 137
H18A  2    0.055354    0.747792    0.840611    41.00000   -1.50000
H18B  2    0.036479    0.706338    0.917427    41.00000   -1.50000
H18C  2    0.090109    0.657912    0.862932    41.00000   -1.50000
AFIX   0
C19   1    0.422905    0.950084    0.662637    31.00000    0.12387    0.06928 =
         0.11329    0.01271   -0.03760   -0.01821
AFIX  13
H19   2    0.477375    0.956106    0.669638    31.00000   -1.20000
AFIX   0
C20   1    0.354664    0.986491    0.712726    31.00000    0.13856    0.07130 =
         0.12402    0.01225   -0.02922   -0.01393
AFIX 137
H20A  2    0.308404    1.019027    0.690818    31.00000   -1.50000
H20B  2    0.377631    1.017441    0.731587    31.00000   -1.50000
H20C  2    0.333477    0.946735    0.748420    31.00000   -1.50000
AFIX   0
C21   1    0.419847    0.983604    0.590221    31.00000    0.14960    0.08419 =
         0.12483    0.01923   -0.02057   -0.01271
AFIX 137
H21A  2    0.450239    0.945118    0.563912    31.00000   -1.50000
H21B  2    0.446334    1.027612    0.575184    31.00000   -1.50000
H21C  2    0.360977    0.999910    0.584410    31.00000   -1.50000
AFIX   0
PART 0
C24   1    0.726885    0.873121    0.610063    11.00000    0.15623    0.12968 =
         0.10028   -0.02464    0.04440   -0.03329
AFIX 137
H24A  2    0.673751    0.910102    0.619171    11.00000   -1.50000
H24B  2    0.743240    0.875106    0.562064    11.00000   -1.50000
H24C  2    0.771040    0.885493    0.625472    11.00000   -1.50000
AFIX   0
C25   1    0.786630    0.731654    0.627221    11.00000    0.10813    0.13638 =
         0.08464   -0.03537    0.00652   -0.01720
AFIX 137
H25A  2    0.840278    0.741552    0.629404    11.00000   -1.50000
H25B  2    0.787963    0.727237    0.581933    11.00000   -1.50000
H25C  2    0.777893    0.684038    0.658543    11.00000   -1.50000
AFIX   0
C26   1    0.715826    0.796165    0.645262    11.00000    0.09020    0.13292 =
         0.06456   -0.02504    0.01323   -0.03210
AFIX  13
H26   2    0.664685    0.789219    0.633364    11.00000   -1.20000
AFIX   0
PART 1
C27   1    0.557340    1.047681    0.749775    21.00000    0.14943    0.05715 =
         0.14323    0.00900   -0.04466   -0.02445
AFIX 137
H27A  2    0.558701    1.036089    0.707029    21.00000   -1.50000
H27B  2    0.581291    1.092461    0.741878    21.00000   -1.50000
H27C  2    0.498863    1.058196    0.773716    21.00000   -1.50000
AFIX   0
C28   1    0.606992    0.982248    0.789751    21.00000    0.12403    0.04774 =
         0.12717   -0.00021   -0.04479   -0.02494
AFIX  13
H28   2    0.667368    0.982665    0.769038    21.00000   -1.20000
AFIX   0
C29   1    0.600071    0.977797    0.864323    21.00000    0.14306    0.06355 =
         0.12733   -0.01250   -0.04827   -0.02682
AFIX 137
H29A  2    0.540549    0.991243    0.885218    21.00000   -1.50000
H29B  2    0.630243    1.013466    0.869604    21.00000   -1.50000
H29C  2    0.625013    0.925845    0.885649    21.00000   -1.50000
AFIX   0
PART 0
C30   1    0.407018    0.853098    0.926260    11.00000    0.09365    0.04592 =
         0.09189   -0.02707   -0.00914    0.00533
AFIX  13
H30   2    0.461744    0.868369    0.904159    11.00000   -1.20000
AFIX   0
C31   1    0.341557    0.917704    0.902060    11.00000    0.14874    0.05935 =
         0.15703   -0.03791   -0.06406    0.03316
AFIX 137
H31A  2    0.354208    0.930835    0.853282    11.00000   -1.50000
H31B  2    0.340214    0.961673    0.919656    11.00000   -1.50000
H31C  2    0.286561    0.903721    0.917091    11.00000   -1.50000
AFIX   0
C32   1    0.407867    0.833806    0.997606    11.00000    0.11811    0.10827 =
         0.10868   -0.06381   -0.04647    0.00970
AFIX 137
H32A  2    0.356823    0.815727    1.022240    11.00000   -1.50000
H32B  2    0.409621    0.879119    1.011889    11.00000   -1.50000
H32C  2    0.457727    0.793645    1.006497    11.00000   -1.50000
AFIX   0
C33   1    0.809091    0.785109    0.814143    11.00000    0.04431    0.06176 =
         0.09005    0.01348   -0.01313   -0.02231
AFIX  13
H33   2    0.809606    0.827077    0.773403    11.00000   -1.20000
AFIX   0
C34   1    0.839755    0.808591    0.866561    11.00000    0.06751    0.08642 =
         0.14076   -0.00001   -0.03705   -0.04227
AFIX 137
H34A  2    0.842710    0.766936    0.905993    11.00000   -1.50000
H34B  2    0.800295    0.854173    0.879115    11.00000   -1.50000
H34C  2    0.895840    0.819658    0.848046    11.00000   -1.50000
AFIX   0
C35   1    0.864497    0.712607    0.794605    11.00000    0.04540    0.09686 =
         0.09267   -0.00214    0.00225   -0.00834
AFIX 137
H35A  2    0.922255    0.719675    0.776618    11.00000   -1.50000
H35B  2    0.842770    0.700576    0.760682    11.00000   -1.50000
H35C  2    0.864338    0.670629    0.833865    11.00000   -1.50000
AFIX   0
C36   1    0.804778    0.576567    0.982244    11.00000    0.05479    0.04639 =
         0.07757   -0.01577   -0.03284   -0.00097
AFIX  13
H36   2    0.793489    0.546284    0.954197    11.00000   -1.20000
AFIX   0
C38   1    0.770540    0.545357    1.055072    11.00000    0.10940    0.07642 =
         0.08818    0.00133   -0.05204   -0.01990
AFIX 137
H38A  2    0.796682    0.491086    1.067131    11.00000   -1.50000
H38B  2    0.709267    0.551798    1.061800    11.00000   -1.50000
H38C  2    0.783638    0.573104    1.083152    11.00000   -1.50000
AFIX   0
C39   1    0.899974    0.571651    0.969450    11.00000    0.05905    0.08233 =
         0.13532   -0.03151   -0.04457    0.01758
AFIX 137
H39A  2    0.911905    0.599703    0.997862    11.00000   -1.50000
H39B  2    0.919325    0.593979    0.922588    11.00000   -1.50000
H39C  2    0.929549    0.518127    0.979720    11.00000   -1.50000
AFIX   0
C41   1    0.667225    0.794197    1.035986    11.00000    0.07512    0.08071 =
         0.09714   -0.04668   -0.04006    0.00083
AFIX  13
H41   2    0.725126    0.762248    1.039093    11.00000   -1.20000
AFIX   0
C42   1    0.608823    0.759850    1.093943    11.00000    0.17133    0.21526 =
         0.07525   -0.06986   -0.00674   -0.08565
AFIX 137
H42A  2    0.624995    0.759936    1.135265    11.00000   -1.50000
H42B  2    0.611895    0.707319    1.091737    11.00000   -1.50000
H42C  2    0.551041    0.789632    1.093070    11.00000   -1.50000
AFIX   0
C43   1    0.671028    0.874129    1.033189    11.00000    0.25078    0.09846 =
         0.15598   -0.05980   -0.08766   -0.04369
AFIX 137
H43A  2    0.617602    0.908612    1.024240    11.00000   -1.50000
H43B  2    0.717301    0.888624    0.997586    11.00000   -1.50000
H43C  2    0.680676    0.877582    1.075905    11.00000   -1.50000
AFIX   0
C44   1    0.402590    0.598735    0.981387    11.00000    0.03731    0.03122 =
         0.04191   -0.00605   -0.00615   -0.00186
C45   1    0.471332    0.607293    1.009123    11.00000    0.03423    0.03546 =
         0.03716   -0.00877   -0.00466   -0.00041
C46   1    0.484462    0.568792    1.079277    11.00000    0.05123    0.05616 =
         0.04014   -0.00137   -0.00961   -0.01049
AFIX 137
H46A  2    0.544971    0.554090    1.080027    11.00000   -1.50000
H46B  2    0.460587    0.523240    1.094203    11.00000   -1.50000
H46C  2    0.456334    0.604102    1.109052    11.00000   -1.50000
AFIX   0
C47   1    0.339162    0.551319    1.022055    11.00000    0.04899    0.04906 =
         0.05061    0.00030   -0.00823   -0.01583
AFIX 137
H47A  2    0.286281    0.570601    1.005177    11.00000   -1.50000
H47B  2    0.328528    0.554735    1.068839    11.00000   -1.50000
H47C  2    0.361748    0.498023    1.018391    11.00000   -1.50000
AFIX   0
C48   1    1.032827    0.418937    0.408392    11.00000    0.06564    0.05110 =
         0.03789   -0.00391   -0.01490   -0.01588
AFIX 137
H48A  2    1.017419    0.383708    0.388813    11.00000   -1.50000
H48B  2    1.090344    0.424879    0.387322    11.00000   -1.50000
H48C  2    0.993571    0.468615    0.401129    11.00000   -1.50000
AFIX   0
C49   1    1.028415    0.387417    0.482454    11.00000    0.04487    0.03497 =
         0.03466   -0.00859   -0.00895   -0.00183
C50   1    1.082573    0.404416    0.519653    11.00000    0.04143    0.03062 =
         0.04034   -0.00875   -0.00858   -0.00054
C51   1    1.143344    0.455825    0.487495    11.00000    0.05081    0.05595 =
         0.04860   -0.00405   -0.00912   -0.01683
AFIX 137
H51A  2    1.150748    0.480119    0.520720    11.00000   -1.50000
H51B  2    1.121038    0.495108    0.451345    11.00000   -1.50000
H51C  2    1.197867    0.425766    0.469455    11.00000   -1.50000
AFIX   0
C52   1    1.101470    0.511195    0.726246    11.00000    0.06726    0.04777 =
         0.07280   -0.02068   -0.03041   -0.00284
AFIX  13
H52   2    1.041808    0.528768    0.719291    11.00000   -1.20000
AFIX   0
C53   1    1.107670    0.536813    0.787363    11.00000    0.13941    0.07261 =
         0.08836   -0.03911   -0.02648   -0.01993
AFIX 137
H53A  2    1.163463    0.513443    0.798820    11.00000   -1.50000
H53B  2    1.064103    0.520966    0.824968    11.00000   -1.50000
H53C  2    1.099416    0.592435    0.777443    11.00000   -1.50000
AFIX   0
C54   1    1.158417    0.545631    0.664047    11.00000    0.10139    0.06929 =
         0.07981   -0.00643   -0.02756   -0.03646
AFIX 137
H54A  2    1.137539    0.601004    0.653166    11.00000   -1.50000
H54B  2    1.158308    0.523936    0.626752    11.00000   -1.50000
H54C  2    1.216021    0.534095    0.672229    11.00000   -1.50000
AFIX   0
C55   1    1.046184    0.294687    0.875152    11.00000    0.07590    0.06729 =
         0.04055   -0.01338   -0.02231   -0.00735
AFIX  13
H55   2    1.024732    0.250617    0.906638    11.00000   -1.20000
AFIX   0
C56   1    0.983604    0.367635    0.887863    11.00000    0.08335    0.07623 =
         0.05364   -0.02485   -0.01335   -0.00838
AFIX 137
H56A  2    0.973779    0.368708    0.935145    11.00000   -1.50000
H56B  2    0.930239    0.369560    0.875714    11.00000   -1.50000
H56C  2    1.006426    0.411691    0.860931    11.00000   -1.50000
AFIX   0
C57   1    1.133676    0.290859    0.885965    11.00000    0.08357    0.11568 =
         0.05992   -0.02922   -0.03819    0.00022
AFIX 137
H57A  2    1.154465    0.335294    0.857398    11.00000   -1.50000
H57B  2    1.172074    0.244173    0.874753    11.00000   -1.50000
H57C  2    1.130884    0.290642    0.932712    11.00000   -1.50000
AFIX   0
C58   1    1.293875    0.300501    0.707785    11.00000    0.04405    0.08268 =
         0.08337   -0.04075   -0.02050    0.00108
AFIX  13
H58   2    1.291207    0.333607    0.738754    11.00000   -1.20000
AFIX   0
C59   1    1.325290    0.340036    0.638999    11.00000    0.06452    0.14063 =
         0.10235   -0.01153   -0.00530   -0.03145
AFIX 137
H59A  2    1.380661    0.349760    0.636612    11.00000   -1.50000
H59B  2    1.285611    0.388535    0.627231    11.00000   -1.50000
H59C  2    1.330317    0.307885    0.607792    11.00000   -1.50000
AFIX   0
C60   1    1.351725    0.222715    0.730014    11.00000    0.06114    0.13124 =
         0.14166   -0.03626   -0.04720    0.02308
AFIX 137
H60A  2    1.361322    0.191502    0.697132    11.00000   -1.50000
H60B  2    1.324859    0.196720    0.773384    11.00000   -1.50000
H60C  2    1.405812    0.230415    0.733674    11.00000   -1.50000
AFIX   0
C61   1    1.115535    0.071823    0.828895    11.00000    0.11655    0.07257 =
         0.12662    0.01263   -0.05600    0.00942
PART 1
AFIX  13
H61   2    1.129002    0.037085    0.797174    71.00000   -1.20000
AFIX  13
PART 2
H61A  2    1.162005    0.099659    0.807634   -71.00000   -1.20000
AFIX   0
PART 1
C62   1    1.087995    0.021157    0.893016    71.00000    0.13327    0.08942 =
         0.14501    0.02969   -0.05046    0.00321
AFIX 137
H62A  2    1.135904   -0.002220    0.915807    71.00000   -1.50000
H62B  2    1.066834   -0.018835    0.884526    71.00000   -1.50000
H62C  2    1.043045    0.051041    0.921092    71.00000   -1.50000
AFIX   0
C63   1    1.195666    0.099050    0.814248    71.00000    0.09343    0.08558 =
         0.15523    0.01887   -0.04341    0.00646
AFIX 137
H63A  2    1.183426    0.149569    0.824571    71.00000   -1.50000
H63B  2    1.221153    0.102148    0.767015    71.00000   -1.50000
H63C  2    1.234911    0.063268    0.841563    71.00000   -1.50000
AFIX   0
C64   1    1.142236    0.161845    0.575324    81.00000    0.05440    0.04430 =
         0.05107   -0.01178   -0.00479    0.00264
AFIX  13
H64   2    1.156104    0.158627    0.527361    81.00000   -1.20000
AFIX   0
PART 2
C65   1    1.148862    0.083210    0.591923   -81.00000    0.06420    0.04732 =
         0.05764   -0.01060    0.00013    0.00640
AFIX 137
H65A  2    1.095625    0.066454    0.610303   -81.00000   -1.50000
H65B  2    1.194883    0.044234    0.609622   -81.00000   -1.50000
H65C  2    1.160110    0.090985    0.543275   -81.00000   -1.50000
AFIX   0
C66   1    1.217882    0.196731    0.572165   -81.00000    0.05399    0.05291 =
         0.05529   -0.00732   -0.00537    0.00061
AFIX 137
H66A  2    1.218185    0.206872    0.524355   -81.00000   -1.50000
H66B  2    1.270930    0.162089    0.581842   -81.00000   -1.50000
H66C  2    1.211913    0.244738    0.585353   -81.00000   -1.50000
AFIX   0
PART 0
C67   1    0.949389    0.166735    0.433500    11.00000    0.09134    0.09066 =
         0.07974   -0.02928    0.00230    0.00105
AFIX  13
H67   2    0.927015    0.126920    0.423979    11.00000   -1.20000
AFIX   0
C68   1    0.977179    0.211565    0.365745    11.00000    0.09077    0.10670 =
         0.08098   -0.03750    0.00847   -0.02656
AFIX 137
H68A  2    0.993316    0.256693    0.369711    11.00000   -1.50000
H68B  2    0.930817    0.227533    0.341080    11.00000   -1.50000
H68C  2    1.025669    0.179937    0.341908    11.00000   -1.50000
AFIX   0
C69   1    1.011287    0.122033    0.474286    11.00000    0.09638    0.13890 =
         0.12168   -0.02501   -0.01284    0.01443
AFIX 137
H69A  2    1.052185    0.084911    0.450561    11.00000   -1.50000
H69B  2    0.982691    0.095116    0.516418    11.00000   -1.50000
H69C  2    1.040694    0.155949    0.483364    11.00000   -1.50000
AFIX   0
C70   1    0.928007    0.030215    0.746887    11.00000    0.18893    0.07405 =
         0.12949    0.01730   -0.07442   -0.05696
AFIX  13
H70   2    0.977721    0.049943    0.747222    11.00000   -1.20000
AFIX   0
C71   1    0.877872    0.017833    0.818372    11.00000    0.19341    0.07749 =
         0.13144    0.01777   -0.06913   -0.05258
AFIX 137
H71A  2    0.821447    0.012317    0.818195    11.00000   -1.50000
H71B  2    0.872930    0.061710    0.837363    11.00000   -1.50000
H71C  2    0.907169   -0.028447    0.845282    11.00000   -1.50000
AFIX   0
C72   1    0.960260   -0.037868    0.720301    11.00000    0.19482    0.08084 =
         0.13660    0.01686   -0.06534   -0.05135
AFIX 137
H72A  2    0.996516   -0.075806    0.748891    11.00000   -1.50000
H72B  2    0.993072   -0.025496    0.675251    11.00000   -1.50000
H72C  2    0.913106   -0.058560    0.718698    11.00000   -1.50000
AFIX   0
C73   1    0.744507    0.130626    0.610955    11.00000    0.09520    0.09789 =
         0.08104   -0.01277   -0.01594   -0.05923
AFIX  13
H73   2    0.723891    0.109285    0.658978    11.00000   -1.20000
AFIX   0
C74   1    0.669735    0.170373    0.578949    11.00000    0.11465    0.14908 =
         0.12608   -0.00043   -0.04132   -0.08261
AFIX 137
H74A  2    0.688777    0.195849    0.532980    11.00000   -1.50000
H74B  2    0.633108    0.208295    0.603895    11.00000   -1.50000
H74C  2    0.638303    0.133034    0.578989    11.00000   -1.50000
AFIX   0
C75   1    0.799976    0.066275    0.579296    11.00000    0.15401    0.10167 =
         0.12989   -0.03683   -0.01453   -0.07059
AFIX 137
H75A  2    0.773378    0.022345    0.593861    11.00000   -1.50000
H75B  2    0.855007    0.051868    0.592721    11.00000   -1.50000
H75C  2    0.807611    0.082771    0.530720    11.00000   -1.50000
AFIX   0
PART 1
C76   1    0.703992    0.410523    0.504487    91.00000    0.06849    0.08581 =
         0.12132   -0.02117   -0.03073    0.00361
AFIX  13
H76   2    0.743072    0.434218    0.465605    91.00000   -1.20000
AFIX   0
C77   1    0.676839    0.468851    0.548451    91.00000    0.07706    0.08917 =
         0.12927   -0.01680   -0.02603    0.00575
AFIX 137
H77A  2    0.643647    0.516127    0.525802    91.00000   -1.50000
H77B  2    0.726917    0.479299    0.557099    91.00000   -1.50000
H77C  2    0.642485    0.448651    0.590736    91.00000   -1.50000
AFIX   0
C78   1    0.627249    0.415597    0.473634    91.00000    0.07083    0.09211 =
         0.12495   -0.01925   -0.02968    0.00628
AFIX 137
H78A  2    0.600821    0.372458    0.496846    91.00000   -1.50000
H78B  2    0.646321    0.414117    0.426342    91.00000   -1.50000
H78C  2    0.586174    0.463417    0.478243    91.00000   -1.50000
AFIX   0
PART 0
C79   1    0.672274    0.249295    0.767665    11.00000    0.08458    0.20724 =
         0.13186   -0.04246    0.01457   -0.01674
PART 1
C80   1    0.605252    0.240860    0.735834    61.00000    0.10291    0.20889 =
         0.15290   -0.04404    0.00872   -0.01475
AFIX  33
H80A  2    0.549518    0.256661    0.762622    61.00000   -1.50000
H80B  2    0.608561    0.272958    0.690852    61.00000   -1.50000
H80C  2    0.614094    0.187474    0.733329    61.00000   -1.50000
AFIX   0
C81   1    0.685846    0.315711    0.789024    61.00000    0.10430    0.21156 =
         0.15368   -0.04086    0.00309   -0.01079
AFIX  33
H81A  2    0.633161    0.339236    0.815306    61.00000   -1.50000
H81B  2    0.729862    0.297434    0.816084    61.00000   -1.50000
H81C  2    0.703300    0.353453    0.749508    61.00000   -1.50000
AFIX   0
PART 0
C82   1    0.830331    0.224437    0.888853    11.00000    0.08518    0.14658 =
         0.08525   -0.04936    0.01895   -0.04465
AFIX  13
H82   2    0.795984    0.206083    0.866536    11.00000   -1.20000
AFIX   0
C83   1    0.864895    0.157043    0.943265    11.00000    0.13406    0.18964 =
         0.11940   -0.01945    0.02528   -0.04260
AFIX 137
H83A  2    0.910768    0.120786    0.922059    11.00000   -1.50000
H83B  2    0.819497    0.131338    0.969051    11.00000   -1.50000
H83C  2    0.886214    0.176509    0.972995    11.00000   -1.50000
AFIX   0
C84   1    0.777813    0.289382    0.914838    11.00000    0.12081    0.15732 =
         0.16402   -0.07669    0.05113   -0.04773
AFIX 137
H84A  2    0.810908    0.309126    0.935792    11.00000   -1.50000
H84B  2    0.729923    0.273893    0.947966    11.00000   -1.50000
H84C  2    0.756955    0.329215    0.878396    11.00000   -1.50000
AFIX   0
PART 2
C22   1    0.448269    0.947837    0.670956   -31.00000    0.11936    0.06936 =
         0.11027    0.01287   -0.04454   -0.01732
AFIX  13
H22   2    0.486291    0.940410    0.702878   -31.00000   -1.20000
AFIX   0
C23   1    1.152656    0.003763    0.797638   -71.00000    0.13063    0.08334 =
         0.14211    0.00178   -0.05210    0.02145
AFIX 137
H23A  2    1.168794   -0.041357    0.831948   -71.00000   -1.50000
H23B  2    1.202608    0.012763    0.763750   -71.00000   -1.50000
H23C  2    1.110800   -0.004548    0.776811   -71.00000   -1.50000
AFIX   0
C37   1    0.148231    0.738187    0.857209   -41.00000    0.05749    0.10767 =
         0.08553   -0.01924   -0.00568   -0.00773
AFIX  13
H37   2    0.110174    0.767234    0.824991   -41.00000   -1.20000
AFIX   0
C40   1    0.374471    1.013258    0.685609   -31.00000    0.13994    0.08017 =
         0.12697    0.01549   -0.02787   -0.01311
AFIX 137
H40A  2    0.328392    1.013209    0.664833   -31.00000   -1.50000
H40B  2    0.392542    1.061670    0.667566   -31.00000   -1.50000
H40C  2    0.354914    1.007062    0.733872   -31.00000   -1.50000
AFIX   0
C85   1    0.179305    0.798073    0.875458   -41.00000    0.07019    0.11131 =
         0.09530   -0.03059   -0.00536   -0.00599
AFIX 137
H85A  2    0.238328    0.778429    0.880444   -41.00000   -1.50000
H85B  2    0.144811    0.810037    0.917507   -41.00000   -1.50000
H85C  2    0.174805    0.844349    0.840182   -41.00000   -1.50000
AFIX   0
C86   1    0.382841    0.533310    0.729196   -51.00000    0.09980    0.07069 =
         0.07840   -0.02147   -0.02269   -0.01631
AFIX  13
H86   2    0.369492    0.555446    0.683621   -51.00000   -1.20000
AFIX   0
C87   1    0.368908    0.453623    0.751853   -51.00000    0.09778    0.07238 =
         0.08089   -0.02289   -0.02263   -0.01899
AFIX 137
H87A  2    0.419316    0.419040    0.766783   -51.00000   -1.50000
H87B  2    0.357855    0.437918    0.714826   -51.00000   -1.50000
H87C  2    0.320444    0.451814    0.788763   -51.00000   -1.50000
AFIX   0
C88   1    0.498803    0.970933    0.600775   -31.00000    0.13979    0.08430 =
         0.12740    0.01287   -0.02442   -0.02386
AFIX 137
H88A  2    0.558019    0.944189    0.599083   -31.00000   -1.50000
H88B  2    0.494911    1.026078    0.589938   -31.00000   -1.50000
H88C  2    0.475771    0.957289    0.568460   -31.00000   -1.50000
AFIX   0
C89   1    0.590099    0.971392    0.819379   -21.00000    0.12365    0.05013 =
         0.12784   -0.00078   -0.04466   -0.02380
AFIX  13
H89   2    0.580103    0.950800    0.868586   -21.00000   -1.20000
AFIX   0
C90   1    1.142465    0.159318    0.611871   -81.00000    0.05390    0.04448 =
         0.05010   -0.01129   -0.00546    0.00397
AFIX  13
H90   2    1.139138    0.151052    0.660928   -81.00000   -1.20000
AFIX   0
C91   1    0.632704    0.193457    0.823869   -61.00000    0.09571    0.21372 =
         0.12478   -0.02958    0.01423   -0.04943
AFIX 137
H91A  2    0.576317    0.194777    0.817592   -61.00000   -1.50000
H91B  2    0.628237    0.207264    0.866283   -61.00000   -1.50000
H91C  2    0.667812    0.141999    0.824300   -61.00000   -1.50000
AFIX   0
C92   1    0.474085    0.532693    0.727453   -51.00000    0.10434    0.07542 =
         0.08727   -0.01887   -0.01299   -0.01123
AFIX 137
H92A  2    0.482963    0.584845    0.711978   -51.00000   -1.50000
H92B  2    0.511277    0.500966    0.696998   -51.00000   -1.50000
H92C  2    0.486906    0.511870    0.772258   -51.00000   -1.50000
AFIX   0
C93   1    0.517437    1.034995    0.802555   -21.00000    0.13299    0.05547 =
         0.13622    0.00036   -0.03988   -0.02484
AFIX 137
H93A  2    0.497881    1.027479    0.765380   -21.00000   -1.50000
H93B  2    0.535315    1.083575    0.789829   -21.00000   -1.50000
H93C  2    0.471419    1.035680    0.841411   -21.00000   -1.50000
AFIX   0
C94   1    0.675261    0.992472    0.797699   -21.00000    0.13073    0.05845 =
         0.13314   -0.00481   -0.04467   -0.02537
AFIX 137
H94A  2    0.719896    0.946026    0.801970   -21.00000   -1.50000
H94B  2    0.679452    1.024766    0.825905   -21.00000   -1.50000
H94C  2    0.681615    1.020284    0.751174   -21.00000   -1.50000
AFIX   0
C95   1    1.114392    0.072264    0.900117   -71.00000    0.12920    0.08677 =
         0.13477    0.01201   -0.05985    0.00837
AFIX 137
H95A  2    1.056113    0.079127    0.924807   -71.00000   -1.50000
H95B  2    1.138537    0.114206    0.901127   -71.00000   -1.50000
H95C  2    1.147781    0.023747    0.920694   -71.00000   -1.50000
AFIX   0
C96   1    0.607877    0.322523    0.748271   -61.00000    0.10542    0.21205 =
         0.16458   -0.03613    0.00374   -0.00695
AFIX 137
H96A  2    0.630663    0.351217    0.704676   -61.00000   -1.50000
H96B  2    0.595841    0.353541    0.781659   -61.00000   -1.50000
H96C  2    0.555741    0.309871    0.746016   -61.00000   -1.50000
AFIX   0
C97   1    0.677631    0.395157    0.507979   -91.00000    0.06889    0.08628 =
         0.12245   -0.02109   -0.03015    0.00379
AFIX  13
H97   2    0.690029    0.432615    0.465300   -91.00000   -1.20000
AFIX   0
C98   1    0.099684    0.683443    0.907825   -41.00000    0.07078    0.11638 =
         0.08902   -0.00747   -0.00062   -0.00275
AFIX 137
H98A  2    0.082880    0.652298    0.884862   -41.00000   -1.50000
H98B  2    0.049257    0.712326    0.932334   -41.00000   -1.50000
H98C  2    0.135491    0.650271    0.939040   -41.00000   -1.50000
AFIX   0
PART 1
C100  1    1.134569    0.083012    0.624219    81.00000    0.06020    0.04616 =
         0.05327   -0.01142   -0.00214    0.00529
AFIX 137
H10A  2    1.120410    0.089593    0.670314    81.00000   -1.50000
H10B  2    1.188394    0.046167    0.617498    81.00000   -1.50000
H10C  2    1.090133    0.064223    0.615269    81.00000   -1.50000
AFIX   0
C99   1    1.213198    0.183432    0.597526    81.00000    0.05479    0.04912 =
         0.05228   -0.00726   -0.00479    0.00316
AFIX 137
H99A  2    1.221585    0.233621    0.571383    81.00000   -1.50000
H99B  2    1.265818    0.145284    0.590230    81.00000   -1.50000
H99C  2    1.196742    0.184942    0.644904    81.00000   -1.50000
AFIX   0
PART 2
C101  1    0.690614    0.420961    0.568237   -91.00000    0.07941    0.08826 =
         0.12881   -0.02178   -0.02684    0.00651
AFIX 137
H10D  2    0.705405    0.376072    0.603145   -91.00000   -1.50000
H10E  2    0.638371    0.454303    0.585828   -91.00000   -1.50000
H10F  2    0.736224    0.448721    0.553593   -91.00000   -1.50000
AFIX   0
C102  1    0.592777    0.375638    0.516548   -91.00000    0.07174    0.09475 =
         0.12719   -0.01992   -0.02665    0.00529
AFIX 137
H10G  2    0.600719    0.330366    0.498591   -91.00000   -1.50000
H10H  2    0.555552    0.418605    0.492605   -91.00000   -1.50000
H10I  2    0.567311    0.365351    0.563976   -91.00000   -1.50000
AFIX   0
HKLF 4


REM  hjl296_10_auto_a.res in P-1
REM wR2 = 0.1774, GooF = S = 1.040, Restrained GooF = 1.093 for all data
REM R1 = 0.0631 for 16260 Fo > 4sig(Fo) and 0.0796 for all 20665 data
REM 1448 parameters refined using 691 restraints

END

WGHT      0.0968      5.7119

REM Highest difference peak  0.821,  deepest hole -0.816,  1-sigma level  0.081
Q1    1   0.6771  0.4592  0.5129  11.00000  0.05    0.82
Q2    1   0.8212  0.2321  0.9583  11.00000  0.05    0.71
Q3    1   0.6656  0.3691  0.5508  11.00000  0.05    0.67
Q4    1   0.6615  0.1722  0.8084  11.00000  0.05    0.65
Q5    1   0.7591  0.3182  0.8568  11.00000  0.05    0.65
Q6    1   0.6433  0.3164  0.7006  11.00000  0.05    0.63
Q7    1   0.8958  0.0815  0.6937  11.00000  0.05    0.61
Q8    1   0.4451  0.7581  0.8834  11.00000  0.05    0.58
Q9    1   0.9891  0.1896  0.4436  11.00000  0.05    0.58
Q10   1   0.6586  0.2329  0.7410  11.00000  0.05    0.57
Q11   1   0.7490  0.1984  0.7472  11.00000  0.05    0.57
Q12   1   0.5863  0.7390  0.5842  11.00000  0.05    0.54
Q13   1   0.5146  0.7764  0.6420  11.00000  0.05    0.54
Q14   1   0.9826  0.0919  0.4505  11.00000  0.05    0.52
Q15   1   0.6192  0.2434  0.8117  11.00000  0.05    0.51
Q16   1   0.5279  0.6715  0.8550  11.00000  0.05    0.51
Q17   1   0.3542  0.8304  0.9379  11.00000  0.05    0.51
Q18   1   0.5360  1.0163  0.8533  11.00000  0.05    0.49
Q19   1   0.5514  0.9762  0.7973  11.00000  0.05    0.46
Q20   1   0.3805  0.6923  0.7738  11.00000  0.05    0.46
Q21   1   0.4416  1.0035  0.6874  11.00000  0.05    0.45
Q22   1   0.6829  0.8390  0.7119  11.00000  0.05    0.45
Q23   1   0.3007  0.7212  0.8043  11.00000  0.05    0.45
Q24   1   0.4320  0.8235  0.7176  11.00000  0.05    0.44
Q25   1   0.9459  0.3347  0.6410  11.00000  0.05    0.44
Q26   1   1.1537  0.3127  0.7069  11.00000  0.05    0.44
Q27   1   0.6232  0.7550  0.9386  11.00000  0.05    0.43
Q28   1   1.1168  0.0004  0.8423  11.00000  0.05    0.43
Q29   1   0.8428  0.1062  0.7361  11.00000  0.05    0.42
Q30   1   1.0263  0.2457  0.6142  11.00000  0.05    0.42
Q31   1   0.6413  0.3972  0.5984  11.00000  0.05    0.41
Q32   1   0.6233  0.3057  0.8058  11.00000  0.05    0.41
Q33   1   0.6469  0.4541  0.4700  11.00000  0.05    0.40
Q34   1   0.3833  0.9576  0.6501  11.00000  0.05    0.40
Q35   1   0.4018  0.5908  0.7523  11.00000  0.05    0.40
Q36   1   0.8058  0.3076  0.5425  11.00000  0.05    0.40
Q37   1   0.7278  0.2621  0.7347  11.00000  0.05    0.38
Q38   1   0.6638  0.2548  0.8013  11.00000  0.05    0.37
Q39   1   1.1640  0.0953  0.8686  11.00000  0.05    0.37
Q40   1   0.6024  0.7238  0.8786  11.00000  0.05    0.37
Q41   1   1.1035  0.2902  0.7326  11.00000  0.05    0.35
Q42   1   0.9364  0.2030  0.8364  11.00000  0.05    0.35
Q43   1   0.8005  0.2319  0.7036  11.00000  0.05    0.35
Q44   1   0.7601  0.5336  0.7904  11.00000  0.05    0.35
Q45   1   0.6987  0.7704  0.7215  11.00000  0.05    0.35
Q46   1   0.5170  0.9610  0.6356  11.00000  0.05    0.35
Q47   1   0.7593  0.8195  0.6526  11.00000  0.05    0.35
Q48   1   0.7048  0.6694  0.9217  11.00000  0.05    0.35
Q49   1   1.0387  0.2879  0.6593  11.00000  0.05    0.34
Q50   1   1.1887  0.0516  0.7913  11.00000  0.05    0.34
Q51   1   0.2196  0.7437  0.8312  11.00000  0.05    0.34
Q52   1   0.8822  0.0147  0.7519  11.00000  0.05    0.34
Q53   1   0.3987  0.7495  0.6938  11.00000  0.05    0.33
Q54   1   0.5266  0.7323  0.6665  11.00000  0.05    0.33
Q55   1   0.8439  0.4755  0.7781  11.00000  0.05    0.33
Q56   1   0.7809  0.8495  0.6264  11.00000  0.05    0.33
Q57   1   0.4976  0.7388  0.5443  11.00000  0.05    0.32
Q58   1   0.5390  0.7335  0.8361  11.00000  0.05    0.32
;
_shelx_res_checksum              22276
_shelx_hkl_file                  
;
   0   0   2 219673. 10270.0  12
   0   0  -2 213716. 10272.4   8
   0   0   3 3639.54 206.061  12
   0   0  -3 4132.77 214.241   8
   0   0   4 23146.9 1112.19  12
   0   0  -4 22404.1 1118.59   8
   0   0   5 783.443 118.740  13
   0   0  -5 808.714 96.4638   8
   0   0   5 864.779 83.0202  12
   0   0   6 843.303 128.701  13
   0   0   6 848.098 90.9475  12
   0   0  -6 802.377 108.341   8
   0   0   7 887.318 150.967  13
   0   0   7 1069.70 105.118  12
   0   0  -7 1077.76 133.505   8
   0   0   8 2932.12 262.198  13
   0   0   8 2927.03 202.457  12
   0   0  -8 2677.45 235.552   8
   0   0   9 5222.51 387.679  13
   0   0  -9 5116.91 362.190   8
   0   0   9 5050.86 314.298  12
   0   0  10 78655.3 3878.51  13
   0   0 -10 80387.4 3841.61   8
   0   0  10 79323.2 3724.48  11
   0   0  10 73275.1 3782.66  12
   0   0  11 119.589 187.534  13
   0   0  11 146.201 52.5384  14
   0   0  11 94.5271 47.2851  10
   0   0  11 145.390 49.2839  11
   0   0 -11 136.440 156.224   8
   0   0  12 51505.2 2563.26  13
   0   0  12 49052.0 2360.08  14
   0   0 -12 52631.2 2520.37   8
   0   0  12 49241.1 2357.41  10
   0   0 -13 93.6808 211.658   8
   0   0  13 16.7662 222.098  13
   0   0  13 71.2612 66.2885  14
   0   0  13 101.108 58.7464  10
   0   0  14 20817.8 1219.03  13
   0   0  14 19856.0 970.072  14
   0   0 -14 19456.0 1150.10   8
   0   0  15 6983.89 366.178  14
   0   0  15 7445.63 610.465  13
   0   0 -15 6660.65 553.586   8
   0   0 -16 11016.2 541.474   1
   0   0  16 9681.13 516.407  14
   0   0  16 10593.6 774.056  13
   0   0 -17 87.4332 124.398   1
   0   0  17 22.2503 86.6182  14
   0   0  17 44.8034 258.869  13
   0   0 -18-19.0371 153.129   1
   0   0  18 22.7708 263.133  13
   0   0  18-55.1158 85.1530  14
   0   0 -19 275.989 141.204   1
   0   0  19 357.578 297.373  13
   0   0  19 259.185 86.7661  14
   0   0 -20 5387.68 326.416   1
   0   0 -21 564.483 139.953   1
   0   0 -22 182.154 116.053   1
   0   0 -23 156.208 82.2916   1
   0   0  25 164.628 44.7773  23
   0   1 -23 172.113 73.8317   1
   0   1 -22-89.4835 104.907   1
   0   1 -21 843.965 139.306   1
   0   1 -20 160.765 138.294   1
   0   1 -19 382.983 154.788   1
   0   1 -18 1411.61 176.963   1
   0  -1  18 1375.12 122.086  14
   0   1 -17 1548.31 167.248   1
   0  -1  17 1605.26 130.869  14
   0   1 -16 5614.51 310.225   1
   0  -1  16 4876.41 281.262  14
   0   1 -15 2840.47 377.050   8
   0  -1  15 3341.65 196.474  14
   0   1 -15 3432.85 226.596   1
   0  -1  14 13937.2 675.600  20
   0  -1  14 13844.4 673.025  14
   0   1 -14 12770.1 684.611   1
   0  -1  14 13539.5 670.010  10
   0   1 -14 13887.9 866.417   8
   0  -1  13 1132.84 96.1055  14
   0  -1  13 1087.01 90.9911  10
   0  -1  12 8559.29 428.662  14
   0  -1  12 8469.99 425.116  10
   0   1 -12 8195.09 582.865   8
   0  -1  12 8539.96 427.817  11
   0  -1  11 6668.19 345.139  14
   0  -1  11 6864.16 345.732  11
   0  -1  11 6952.20 343.482  10
   0   1 -11 6823.78 480.714   8
   0  -1  10 6620.24 333.631  10
   0  -1  10 6768.68 336.000  11
   0   1 -10 6701.38 459.817   8
   0   1  -9 4086.61 316.082   8
   0   1  -8 49265.6 2430.48   8
   0   1  -7 23886.7 1216.49   8
   0   1  -6 3830.62 257.940   8
   0  -1   6 3961.62 223.796  12
   0  -1   5 2508.60 151.056  12
   0   1  -4 87488.9 4126.27   5
   0  -1   4 86163.1 4137.41  12
   0  -1   0 149572. 7089.18   7
   0  -1  -1 11686.8 577.041   7
   0   1   1 11938.9 570.550  13
   0  -1  -2 250307. 11855.3   8
   0  -1  -3 6828.52 355.377   8
   0   1   4 40239.2 1933.34  12
   0  -1  -4 39647.6 1929.19   8
   0   1   5 49772.5 2382.91  13
   0   1   5 49480.2 2365.33  12
   0  -1  -5 47660.2 2362.81   8
   0   1   6 13584.4 712.861  13
   0   1   6 12794.5 685.201  12
   0  -1  -6 13336.6 690.145   8
   0   1   7 4130.00 309.310  13
   0   1   7 4667.00 286.133  12
   0  -1  -7 4631.20 294.974   8
   0   1   8 59.2973 120.336  13
   0  -1  -8 96.8720 106.121   8
   0   1   8 79.0784 76.8331  12
   0   1   9 833.298 190.069  13
   0   1   9 796.745 126.304  12
   0  -1  -9 752.471 165.123   8
   0   1  10 16557.5 937.950  13
   0  -1 -10 17334.3 908.851   8
   0   1  10 15485.2 865.853  12
   0  -1 -11 346.889 172.192   8
   0   1  11 508.599 60.4183  14
   0   1  11 410.013 207.794  13
   0   1  11 537.464 133.711  12
   0   1  11 570.974 58.3989  10
   0  -1 -12 1837.60 266.594   8
   0   1  12 2261.19 319.379  13
   0   1  12 2198.98 138.645  14
   0   1  12 2313.09 215.439  12
   0   1  13 14284.3 929.294  13
   0   1  13 15044.6 737.516  14
   0  -1 -13 15453.6 905.911   8
   0   1  14 322.076 260.632  13
   0   1  14 90.4134 76.5426  14
   0  -1 -14 186.528 215.375   8
   0   1  15 11450.2 776.378  13
   0   1  15 10473.0 534.420  14
   0   1  16 798.562 104.905  14
   0   1  16 647.312 292.997  13
   0  -1 -17 375.642 132.112   1
   0   1  17 350.653 296.513  13
   0   1  17 557.870 100.102  14
   0  -1 -18 1200.06 170.844   1
   0   1  18 1367.11 353.664  13
   0   1  18 1437.15 135.041  14
   0  -1 -19 294.176 150.902   1
   0   1  19 266.400 296.607  13
   0   1  19 338.061 94.2617  14
   0  -1 -20 1524.78 178.567   1
   0  -1 -21 999.764 150.733   1
   0  -1 -22 1793.76 160.317   1
   0   1  23 604.305 107.066  23
   0  -1 -23 371.858 98.0900   1
   0   1  24 117.612 78.7371  23
   0  -1 -24 90.4275 54.5970   1
   0   1  25 444.110 59.9127  23
   0  -2  24 47.2169 56.1927  23
   0  -2  23 195.176 82.3433  23
   0  -2  22 833.015 113.346  23
   0   2 -22 542.661 107.913   1
   0   2 -21 826.756 133.704   1
   0   2 -20 530.184 148.830   1
   0   2 -19 1431.79 181.254   1
   0  -2  18 572.987 318.467  13
   0  -2  18 634.118 91.4437  14
   0   2 -18 862.924 167.804   1
   0  -2  17 4244.65 244.332  14
   0  -2  17 3939.73 512.984  13
   0   2 -17 4504.59 280.748   1
   0  -2  16 44.7376 281.539  13
   0  -2  16 61.9809 74.7218  14
   0   2 -16 33.7181 132.185   1
   0  -2  15 64.9351 74.1717  20
   0  -2  15 21.3079 279.068  13
   0  -2  15 113.929 73.4730  14
   0   2 -15 49.3384 212.929   8
   0  -2  15 114.914 74.1841  10
   0   2 -15 23.1288 119.795   1
   0  -2  14 3412.94 201.785  20
   0  -2  14 4087.21 434.865  13
   0  -2  14 3246.33 197.401  14
   0  -2  14 3466.30 195.166  10
   0  -2  14 3445.49 202.743  11
   0   2 -14 3508.75 222.818   1
   0  -2  13 11703.1 589.548  20
   0  -2  13 11816.7 583.501  10
   0  -2  13 12180.8 589.008  11
   0   2 -13 12485.2 775.305   8
   0  -2  13 11743.7 585.749  14
   0  -2  13 12046.6 814.618  13
   0   2 -13 11412.5 597.686   1
   0   2 -12 45305.7 2257.87   8
   0  -2  12 44800.2 2086.70  11
   0  -2  12 44029.5 2083.48  10
   0  -2  12 41117.5 2290.08  13
   0  -2  12 42170.8 2085.12  14
   0  -2  11 51.4474 45.5436  10
   0  -2  11 62.9389 49.6150  11
   0   2 -11 151.620 172.479   8
   0  -2  11-28.9876 180.931  13
   0  -2  11 101.450 51.7784  14
   0  -2  10 40630.0 1927.91  11
   0   2 -10 41038.1 2062.09   8
   0  -2  10 40016.0 1925.89  10
   0  -2  10 41819.4 2104.17  13
   0   2  -9 7669.05 503.326   8
   0  -2   9 8140.07 537.563  13
   0   2  -8 5391.78 371.264   8
   0  -2   8 5468.02 395.994  13
   0  -2   7 4219.00 325.144  13
   0  -2   6 63760.8 2863.21  26
   0   2  -6 57496.3 2848.41   5
   0  -2   6 60836.4 2934.82  13
   0  -2   5 8353.10 478.183  13
   0  -2   0 955437. 45203.9   7
   0  -2  -1 111.313 42.7323   7
   0  -2  -2 76362.0 3601.68   7
   0   2   2 74885.4 3585.56  13
   0   2   3 26067.0 1267.63  13
   0   2   4 4027.28 242.752  13
   0  -2  -5 10469.0 540.997   8
   0   2   5 9748.97 545.626  13
   0  -2  -6 41226.2 2005.12   8
   0   2   6 41799.6 2011.85  12
   0   2   6 39687.6 2014.31  13
   0   2   7 4786.38 314.233  12
   0  -2  -7 4999.62 315.172   8
   0  -2  -7 4674.53 256.278  26
   0   2   7 5003.18 251.824   5
   0   2   7 5131.65 335.519  13
   0   2   8 1759.61 209.919  13
   0  -2  -8 1782.48 184.048   8
   0   2   8 2065.95 183.108  12
   0  -2  -9 544.314 154.756   8
   0   2   9 442.995 166.186  13
   0   2   9 579.060 128.029  12
   0   2  10 6985.48 473.157  13
   0   2  10 6426.74 417.346  12
   0  -2 -10 6141.40 432.570   8
   0   2  11 5153.85 272.685  14
   0   2  11 6043.85 434.377  13
   0  -2 -11 5196.44 400.465   8
   0   2  11 5496.34 376.451  12
   0   2  12 16514.4 997.860  13
   0   2  12 16885.9 825.606  14
   0  -2 -12 16736.8 968.203   8
   0   2  12 17699.9 939.760  12
   0   2  13 580.733 246.114  13
   0   2  13 675.985 80.6235  14
   0   2  13 508.933 152.751  12
   0   2  14 3925.68 409.084  13
   0   2  14 3540.37 204.024  14
   0   2  14 2863.19 289.412  12
   0   2  15 4680.85 264.926  14
   0   2  15 4957.14 489.203  13
   0   2  16 3488.61 217.813  14
   0   2  16 3984.04 461.429  13
   0   2  17 56.5252 93.9052  14
   0   2  17 362.941 279.612  13
   0   2  18 104.649 99.3121  14
   0   2  18-109.753 277.429  13
   0  -2 -19 358.994 147.779   1
   0   2  19 365.628 106.734  14
   0   2  19 414.177 290.311  13
   0  -2 -20 3702.06 262.923   1
   0   2  20 4007.24 231.768  14
   0  -2 -21 221.115 138.131   1
   0  -2 -22 2082.61 169.686   1
   0   2  23 1016.49 127.052  23
   0  -2 -23 816.723 108.526   1
   0   2  24 162.417 78.2198  23
   0  -2 -24-16.1343 63.0507   1
   0   2  25 138.822 52.9200  23
   0  -3  24 386.275 51.0475  23
   0  -3  23 276.250 72.1504  23
   0  -3  22 764.106 107.912  23
   0   3 -22 600.705 92.1331   1
   0   3 -21 532.518 121.411   1
   0   3 -20 1275.47 165.656   1
   0   3 -19 773.531 164.867   1
   0  -3  18 9764.41 774.504  13
   0   3 -18 9943.70 535.508   1
   0  -3  17 46.0430 283.745  13
   0  -3  17 69.0895 76.1526  14
   0   3 -17 339.636 156.514   1
   0   3 -16 1353.23 163.738   1
   0  -3  16 1146.90 108.857  10
   0  -3  16 940.808 104.181  14
   0  -3  16 1247.41 344.204  13
   0  -3  15 1243.59 107.992  20
   0   3 -15 1161.87 145.766   1
   0  -3  15 959.420 104.356  10
   0   3 -15 859.853 271.477   8
   0  -3  15 825.720 304.746  13
   0  -3  15 1074.61 100.375  14
   0  -3  14 7932.92 402.916  20
   0   3 -14 7088.16 412.612   1
   0  -3  14 7689.91 400.032  11
   0   3 -14 7765.14 592.737   8
   0  -3  14 7774.61 394.806  10
   0  -3  14 8909.16 668.404  13
   0  -3  14 7679.30 395.386  14
   0  -3  13 676.952 81.9447  20
   0   3 -13 493.558 109.308   1
   0  -3  13 374.619 266.598  13
   0  -3  13 569.837 80.7909  14
   0  -3  13 608.420 82.9804  11
   0   3 -13 548.674 236.952   8
   0  -3  13 619.184 77.3948  10
   0   3 -12 9350.79 494.888   1
   0  -3  12 8263.64 676.411  13
   0  -3  12 9581.14 482.403  14
   0  -3  12 10044.1 484.921  11
   0   3 -12 9855.51 659.677   8
   0  -3  12 9700.83 480.276  10
   0  -3  11 20726.8 1149.76  13
   0  -3  11 19393.6 937.524  14
   0  -3  11 19349.9 938.245  11
   0  -3  11 19201.2 935.759  10
   0   3 -11 20132.0 1102.82   8
   0  -3  10 5248.93 270.974  14
   0  -3  10 6141.92 460.813  13
   0  -3  10 5287.16 271.960  11
   0  -3  10 5241.93 269.082  10
   0   3 -10 5844.74 424.457   8
   0  -3   9 6473.09 459.801  13
   0  -3   9 5924.34 301.574  11
   0   3  -9 6313.04 436.552   8
   0  -3   8 296.604 163.174  13
   0   3  -7 484.711 63.4034   5
   0  -3   7 564.493 147.036  13
   0  -3   7 615.773 80.8529  26
   0   3  -6 20878.0 1015.43   5
   0  -3   6 19821.1 1079.24  13
   0  -3   5 639.064 113.968  13
   0  -3   4 66143.9 3200.87  13
   0  -3   0 534.025 86.2655   7
   0   3   0 524.268 80.0436  17
   0  -3  -1 17330.4 879.078   7
   0  -3  -2 35740.5 1776.35   7
   0   3   2 36592.9 1737.67  13
   0  -3  -3 16761.2 891.902   7
   0   3   3 18237.1 869.049  13
   0   3   4 9677.57 504.151  13
   0   3   5 21177.8 1063.61  13
   0   3   6 978.776 126.033  13
   0   3   7 88.1654 85.5353  12
   0   3   7 157.029 100.310  13
   0   3   8 31560.8 1491.37  12
   0   3   8 28866.2 1412.07   5
   0   3   8 31293.5 1495.40  13
   0  -3  -8 27422.6 1427.94  26
   0   3   9 16029.9 796.757  12
   0   3   9 15191.6 807.944  13
   0   3   9 13583.8 683.549   5
   0   3  10 9893.22 582.709  12
   0   3  10 8948.62 597.597  13
   0   3  11 875.546 170.493  12
   0   3  11 829.690 219.018  13
   0   3  11 841.346 78.7940  14
   0   3  12 9645.61 585.946  12
   0   3  12 8935.40 456.049  14
   0   3  12 9292.99 625.672  13
   0   3  13 28661.3 1479.25  12
   0   3  13 27569.2 1341.86  14
   0   3  13 28574.8 1533.63  13
   0   3  14 3056.85 314.362  12
   0   3  14 3584.20 205.787  14
   0   3  14 3816.17 397.171  13
   0   3  14 3402.01 198.649  20
   0   3  15 5504.32 434.665  12
   0   3  15 5335.93 536.532  13
   0   3  15 5838.22 319.438  14
   0   3  15 6050.53 315.315  20
   0   3  16 5369.43 301.504  14
   0   3  16 5590.58 533.989  13
   0   3  17 2770.83 187.339  14
   0   3  17 2390.47 391.770  13
   0   3  18 299.562 294.929  13
   0   3  18 171.953 95.0033  14
   0   3  19 1377.60 137.749  14
   0   3  19 1575.17 349.029  13
   0   3  20 3062.11 197.535  14
   0  -3 -20 3100.13 233.422   1
   0  -3 -21 2361.91 205.921   1
   0  -3 -22 21.0725 119.689   1
   0   3  23 867.979 112.234  23
   0  -3 -23 843.968 113.232   1
   0   3  24 36.2262 77.2415  23
   0  -3 -24-3.77627 68.5458   1
   0  -4  23 523.761 69.4956  23
   0  -4  22 204.092 83.5690  23
   0  -4  21 273.739 109.439  23
   0   4 -21 233.700 100.520   1
   0   4 -20 573.318 130.164   1
   0   4 -19 150.207 140.971   1
   0   4 -18-64.0563 168.057   1
   0  -4  17 4113.13 495.858  13
   0   4 -17 4208.81 285.379   1
   0  -4  16 490.695 93.6267  20
   0   4 -16 762.677 139.055   1
   0  -4  16 567.050 84.6481  14
   0  -4  16 453.026 293.250  13
   0  -4  16 533.536 91.7859  10
   0  -4  15 43.3804 79.9938  20
   0   4 -15 180.436 123.685   1
   0  -4  15-43.8735 266.817  13
   0  -4  15 89.6996 66.8643  14
   0  -4  15 35.7584 89.5299  11
   0  -4  15-13.5770 70.7067  10
   0  -4  14 318.210 77.9533  20
   0   4 -14 245.044 118.182   1
   0  -4  14 157.129 69.7739  14
   0  -4  14 249.060 254.802  13
   0  -4  14 120.038 71.0873  10
   0  -4  14 140.956 84.1004  11
   0   4 -14-67.7524 239.084   8
   0  -4  13 5277.85 293.349  20
   0   4 -13 5409.40 304.574   1
   0  -4  13 6497.22 541.039  13
   0  -4  13 5070.54 284.278  14
   0  -4  13 5396.58 289.523  11
   0  -4  13 5571.80 285.225  10
   0   4 -13 5171.88 468.322   8
   0  -4  12 22255.9 1045.76  20
   0   4 -12 21400.4 1227.30   8
   0  -4  12 21345.3 1034.89  10
   0  -4  12 21643.1 1038.96  11
   0  -4  12 22679.6 1267.06  13
   0  -4  12 20797.5 1036.17  14
   0   4 -12 20954.0 1049.48   1
   0  -4  11 3887.27 213.884  14
   0  -4  11 4709.58 433.243  13
   0  -4  11 3966.44 216.999  11
   0  -4  11 4021.51 213.887  10
   0   4 -11 4036.86 392.574   8
   0  -4  10 2876.66 160.318  14
   0  -4  10 2937.35 159.898  10
   0  -4  10 2809.60 161.567  11
   0   4 -10 2593.00 316.814   8
   0  -4   9 7140.61 511.897  13
   0  -4   9 7396.22 354.232  11
   0  -4   9 6747.82 350.523  10
   0  -4   8 2550.86 262.862  13
   0  -4   8 2301.85 169.809  26
   0   4  -7 91.4937 68.9248   5
   0  -4   7 175.632 147.025  13
   0  -4   7 119.772 86.4845  26
   0  -4   6 464.540 134.811  13
   0  -4   5 1263.93 154.162  13
   0  -4   4 4394.46 286.572  13
   0  -4   3 982.318 107.986  13
   0  -4   2 83733.5 4003.09  13
   0  -4   1 3073.47 175.845  13
   0  -4   0 108611. 5276.20  13
   0   4   0 130740. 5347.18  17
   0  -4  -1 6347.83 382.614   7
   0  -4  -2 266910. 12697.5   7
   0  -4  -3 35412.4 1817.41   7
   0   4   3 37364.4 1769.43  13
   0  -4  -4 4134.87 275.362   7
   0   4   4 3992.35 235.004  13
   0  -4  -5 8890.83 499.522   7
   0   4   5 8569.78 467.534  13
   0   4   6 36361.6 1791.61  13
   0   4   7 1382.24 165.674  12
   0   4   7 1261.10 154.696  13
   0   4   8 1262.29 174.105  12
   0   4   8 1543.11 181.709  13
   0   4   9 12281.6 750.658  12
   0   4   9 13667.3 683.931   5
   0  -4  -9 12508.7 707.685  26
   0   4  10 17428.0 897.678  12
   0   4  10 16233.5 892.703  13
   0   4  10 16027.2 763.586  14
   0   4  10 14667.9 776.714   5
   0   4  11 14747.9 779.713  12
   0   4  11 14566.7 797.014  13
   0   4  11 12494.7 635.494  14
   0   4  12 8066.71 514.189  12
   0   4  12 7613.13 531.133  13
   0   4  12 6783.08 359.349  14
   0   4  13 753.528 204.023  12
   0   4  13 871.096 98.0753  14
   0   4  13 1059.21 256.919  13
   0   4  14 8197.54 425.637  20
   0   4  14 9549.27 593.071  12
   0   4  14 8115.07 428.302  14
   0   4  14 8739.19 625.422  13
   0   4  15 3740.11 222.054  20
   0   4  15 3582.47 360.335  12
   0   4  15 4005.98 231.817  14
   0   4  15 3968.66 433.094  13
   0   4  16 10508.1 547.678  20
   0   4  16 11772.4 795.062  13
   0   4  16 11589.2 555.627  14
   0   4  17 1265.19 133.812  14
   0   4  17 1227.65 322.945  13
   0   4  18 310.125 277.971  13
   0   4  18 101.305 101.810  14
   0  -4 -18 309.941 306.275   7
   0   4  19 717.604 118.877  14
   0   4  19 844.851 309.350  13
   0   4  20 790.204 114.700  14
   0   4  21 98.1862 88.2673  14
   0  -4 -21-124.490 140.067   1
   0  -4 -22 2710.56 199.028   1
   0   4  23 607.220 101.288  23
   0  -4 -23 405.209 107.430   1
   0  -4 -24 242.253 72.8461   1
   0  -5  22 293.679 67.7191  23
   0  -5  21 294.051 88.6143  23
   0   5 -21 310.031 82.4362   1
   0  -5  20 952.326 131.300  23
   0   5 -20 991.506 131.520   1
   0   5 -19 844.335 151.063   1
   0   5 -18 7588.26 424.505   1
   0   5 -17 31.2294 162.062   1
   0  -5  17 21.6693 280.505  13
   0   5 -16 8874.03 487.179   1
   0  -5  16 8818.34 450.109  10
   0  -5  16 8312.13 715.792  13
   0   5 -15 540.503 151.483   1
   0  -5  15 522.876 79.7216  14
   0  -5  15 611.408 319.150  13
   0  -5  15 655.544 106.971  11
   0  -5  15 597.160 88.5076  10
   0  -5  14 3701.53 235.687  20
   0   5 -14 3789.22 259.554   1
   0  -5  14 3857.61 221.908  14
   0  -5  14 4575.30 476.103  13
   0  -5  14 4078.53 226.270  10
   0  -5  14 4426.87 238.779  11
   0   5 -14 3608.06 419.014   8
   0  -5  13 1047.55 114.461  20
   0   5 -13 1166.59 134.317   1
   0  -5  13 1076.42 278.324  13
   0  -5  13 1087.15 96.1331  14
   0  -5  13 1074.66 106.371  11
   0   5 -13 1175.63 293.220   8
   0  -5  13 1183.14 101.813  10
   0  -5  12 5469.42 305.327  20
   0   5 -12 5672.99 316.305   1
   0  -5  12 5492.08 293.641  14
   0  -5  12 6563.55 536.942  13
   0  -5  12 6065.02 301.161  11
   0  -5  12 5450.69 295.260  10
   0   5 -12 4824.81 485.488   8
   0  -5  11 4599.43 258.956  20
   0   5 -11 4485.14 441.219   8
   0  -5  11 4519.24 251.538  11
   0  -5  11 4907.73 248.784  10
   0  -5  11 5677.39 471.330  13
   0  -5  11 4552.85 247.708  14
   0   5 -11 4786.28 266.414   1
   0  -5  10 206.294 53.6772  14
   0  -5  10 349.898 191.298  13
   0  -5  10 271.381 55.1952  10
   0  -5  10 287.670 60.3472  11
   0  -5   9 1570.44 262.795  13
   0  -5   9 1467.42 95.7696  10
   0  -5   8 5936.19 366.433  26
   0  -5   8 6240.06 442.383  13
   0  -5   8 5743.00 292.933  10
   0   5  -7 5775.09 344.835   5
   0  -5   7 5257.17 393.426  13
   0  -5   7 5404.54 369.743  26
   0  -5   6 3330.53 274.184  13
   0  -5   5 12921.3 708.459  13
   0  -5   4 24462.0 1236.95  13
   0  -5   3 1253.85 124.525  13
   0  -5   2 14420.8 728.793  13
   0  -5   1 28.1424 39.4584  13
   0   5   0 38733.3 1918.78  17
   0  -5  -1 2254.53 203.865   7
   0   5   1 1979.77 192.065  17
   0  -5  -2 15260.0 826.378   7
   0   5   2 15306.9 813.022  17
   0  -5  -3 12582.8 731.881   7
   0   5   3 14408.6 732.786  17
   0  -5  -4 375.338 124.056   7
   0   5   4 304.108 58.7249  13
   0  -5  -5 13238.1 757.986   7
   0   5   5 14174.2 708.940  13
   0  -5  -6 3662.35 273.124   7
   0   5   6 2942.06 216.219  13
   0  -5  -7 39006.4 1920.00   7
   0   5   7 37266.9 1878.94  13
   0  -5  -8 1506.77 203.940   7
   0   5   8 1504.14 196.394  12
   0   5   8 1406.37 171.339  13
   0   5   9 2592.64 258.675  12
   0   5   9 2447.08 242.161  13
   0  -5  -9 2288.64 235.248  26
   0   5  10 154.544 151.708  12
   0   5  10 82.5627 74.3298   5
   0   5  10 159.811 58.6095  14
   0   5  10 136.595 163.440  13
   0  -5 -10 188.190 104.066  26
   0   5  11 1267.30 214.869  12
   0   5  11 1101.11 99.0672  14
   0   5  11 1345.84 224.426  13
   0   5  12 4105.47 377.851  12
   0   5  12 4217.31 234.460  14
   0   5  12 4354.39 385.002  13
   0   5  13 5251.49 429.894  12
   0   5  13 5108.93 279.903  14
   0   5  13 4981.15 437.900  13
   0   5  14 269.527 74.5455  20
   0   5  14 353.576 206.766  12
   0   5  14 534.831 238.370  13
   0   5  14 159.795 82.3526  14
   0   5  15 10125.4 538.110  20
   0   5  15 10034.9 704.631  12
   0   5  15 11245.8 545.509  14
   0   5  15 11401.7 762.516  13
   0   5  16 5678.99 317.796  20
   0  -5 -16 6554.92 593.252   7
   0   5  16 6002.14 328.016  14
   0   5  16 6282.33 556.746  13
   0   5  16 5421.46 477.040  12
   0   5  17 925.515 132.277  14
   0   5  17 831.314 283.027  13
   0  -5 -17 832.457 354.565   7
   0   5  18 188.000 109.525  14
   0   5  18 19.8158 265.475  13
   0  -5 -18 96.3209 294.261   7
   0   5  19 45.8269 113.177  14
   0   5  19 236.652 260.245  13
   0   5  20 829.271 126.267  14
   0   5  21 177.612 93.3595  14
   0  -5 -21 47.2327 144.569   1
   0   5  22 86.9658 101.507  23
   0  -5 -22-14.3462 130.160   1
   0  -5 -23-11.0854 112.170  15
   0  -5 -23 164.392 105.075   1
   0  -5 -24 203.739 73.6075   1
   0  -6  22 274.569 51.5733  23
   0  -6  22 411.037 63.4350  25
   0  -6  21 95.9005 65.9150  23
   0   6 -20 275.677 97.9874   1
   0  -6  20 310.657 92.7416  23
   0   6 -19 520.329 129.333   1
   0  -6  19 500.375 115.458  23
   0   6 -18 209.643 142.553   1
   0   6 -17 5084.96 324.249   1
   0   6 -16 193.111 160.831   1
   0  -6  16 170.542 102.664  11
   0  -6  16 75.2628 86.6215  10
   0  -6  16 62.9830 276.039  13
   0   6 -15 124.428 142.304   1
   0  -6  15 123.753 81.6111  10
   0  -6  15 186.720 103.522  11
   0  -6  15 253.566 271.472  13
   0   6 -14 2583.30 222.065   1
   0  -6  14 3018.44 178.740  10
   0  -6  14 3035.65 190.647  11
   0  -6  14 2702.88 399.953  13
   0   6 -13 3641.35 240.179   1
   0  -6  13 3421.61 419.736  13
   0  -6  13 3310.84 197.206  14
   0  -6  13 3668.68 210.538  11
   0  -6  13 3353.68 202.244  10
   0   6 -13 3344.32 408.202   8
   0  -6  12 4040.83 249.527  20
   0   6 -12 4458.81 269.007   1
   0  -6  12 4225.92 235.021  14
   0  -6  12 4306.09 445.539  13
   0   6 -12 4375.34 444.084   8
   0  -6  12 4536.94 238.534  10
   0  -6  12 4334.81 243.614  11
   0  -6  11 1852.00 143.259  20
   0   6 -11 1907.73 155.811   1
   0  -6  11 1740.32 124.411  14
   0  -6  11 2354.64 324.288  13
   0  -6  11 2047.92 135.381  11
   0   6 -11 1791.50 318.229   8
   0  -6  11 2332.31 132.937  10
   0  -6  10 1770.23 132.686  20
   0  -6  10 1901.53 120.283  10
   0  -6  10 1943.38 127.739  11
   0  -6  10 1859.84 290.263  13
   0   6 -10 1781.38 148.115   1
   0  -6   9 12990.1 771.887  13
   0  -6   9 12127.3 598.682  10
   0  -6   8 1018.21 164.412  26
   0  -6   8 1087.92 211.306  13
   0  -6   8 1078.93 81.3238  10
   0   6  -7 1314.16 160.864   5
   0  -6   7 1291.01 199.836  13
   0  -6   7 1028.05 194.077  26
   0  -6   6 127.398 127.216  13
   0  -6   5 7381.94 451.332  13
   0  -6   4 7172.62 423.771  13
   0  -6   3 344.745 91.5105  13
   0  -6   2 1307.90 111.344  13
   0  -6   1 97.5846 42.2726  13
   0   6  -1 139.804 122.386  17
   0   6   0 6637.77 421.999  17
   0   6   1 2970.05 242.132  17
   0  -6  -2 10670.8 622.006   7
   0   6   2 9976.55 587.496  17
   0  -6  -3 2212.10 226.718   7
   0   6   3 2143.70 211.030  17
   0  -6  -4 2050.47 223.723   7
   0   6   4 2451.60 223.466  17
   0  -6  -5 8508.50 519.049   7
   0   6   5 8079.97 430.949  13
   0  -6  -6 12621.2 723.069   7
   0   6   6 12204.0 642.609  13
   0  -6  -7 12922.5 751.037   7
   0   6   7 12669.2 680.310  13
   0  -6  -8 30959.7 1572.52   7
   0   6   8 29990.8 1560.13  12
   0   6   8 29020.2 1501.10  13
   0  -6  -9 4252.04 368.797   7
   0   6   9 4309.00 352.916  12
   0   6   9 3802.76 303.160  13
   0   6  10 44512.6 2439.53  12
   0  -6 -10 52518.6 2477.86   7
   0   6  10 49270.9 2368.87   5
   0   6  10 48874.6 2413.67  13
   0   6  10 48459.8 2303.01  14
   0  -6 -10 44177.4 2430.09  26
   0   6  11 23930.6 1303.25  12
   0   6  11 21950.3 1258.62  13
   0   6  11 23880.5 1143.95  14
   0  -6 -11 26226.4 1340.05   7
   0   6  11 22730.6 1190.95   5
   0   6  12 13725.7 848.886  12
   0   6  12 13792.4 685.697  14
   0   6  12 13784.6 824.819  13
   0  -6 -12 14334.5 882.885   7
   0   6  13 4205.77 399.508  12
   0  -6 -13 4486.84 455.410   7
   0   6  13 4276.89 391.042  13
   0   6  13 3993.03 236.951  14
   0   6  14 1726.14 137.959  20
   0   6  14 1511.34 269.542  12
   0  -6 -14 1959.44 348.377   7
   0   6  14 1894.05 306.144  13
   0   6  14 1846.49 141.073  14
   0   6  15 1218.65 116.409  20
   0   6  15 1067.47 274.095  12
   0  -6 -15 1524.41 328.366   7
   0   6  15 1263.57 132.010  14
   0   6  15 1114.88 268.988  13
   0   6  16 6862.38 375.232  20
   0   6  16 6953.41 553.339  12
   0  -6 -16 6247.28 620.592   7
   0   6  16 6438.37 574.495  13
   0   6  16 7655.14 388.584  14
   0   6  17 1359.58 130.989  20
   0  -6 -17 1588.02 387.980   7
   0   6  17 1717.47 156.922  14
   0   6  17 1433.33 332.516  13
   0   6  17 1376.17 264.911  12
   0  -6 -18 172.017 298.896   7
   0   6  18 206.501 247.727  13
   0   6  18 21.3562 108.589  14
   0   6  19 538.991 254.959  13
   0   6  19 608.041 123.461  14
   0   6  20 1298.68 137.302  14
   0   6  21 118.286 96.6318  14
   0  -6 -22 1798.43 167.373   1
   0  -6 -23 332.175 107.279   1
   0  -6 -23 440.919 123.230  15
   0  -6 -24 200.226 74.9575   1
   0  -6 -24 133.913 88.8279  15
   0  -7  21 349.941 74.1703  25
   0  -7  21 153.359 49.1432  23
   0   7 -20 319.487 76.1391   1
   0  -7  20 141.369 70.3416  23
   0   7 -19 928.291 123.381   1
   0  -7  19 693.447 105.943  23
   0   7 -18 8053.59 383.425   1
   0  -7  18 5957.13 371.721  23
   0   7 -17 372.294 153.808   1
   0  -7  16 18834.9 924.829  11
   0  -7  16 18615.7 915.965  10
   0   7 -16 18749.8 941.313   1
   0  -7  15 7036.42 365.743  11
   0  -7  15 6739.50 354.598  10
   0   7 -15 6418.62 392.435   1
   0  -7  14 3700.69 211.190  10
   0  -7  14 3739.10 224.556  11
   0  -7  14 3088.44 423.081  13
   0   7 -14 3570.01 252.331   1
   0  -7  13 97.3379 87.0311  11
   0   7 -13 150.955 229.589   8
   0  -7  13 154.036 72.5183  10
   0  -7  13 209.038 243.179  13
   0   7 -13 136.184 141.486   1
   0   7 -12-18.7383 240.665   8
   0  -7  12 62.0172 80.0543  11
   0  -7  12-20.6110 74.7459  10
   0  -7  12 17.8663 226.717  13
   0  -7  12 93.0674 63.5558  14
   0   7 -12-82.3536 130.431   1
   0  -7  11 6091.23 309.512  11
   0   7 -11 6283.13 532.100   8
   0  -7  11 6052.52 303.288  10
   0  -7  11 5606.75 501.816  13
   0  -7  11 5106.83 295.420  14
   0   7 -11 5783.35 326.765   1
   0  -7  10 1065.06 92.9967  10
   0  -7  10 829.403 91.4216  11
   0  -7  10 983.653 252.576  13
   0   7 -10 1140.86 129.710   1
   0  -7   9 3124.25 174.793  10
   0  -7   9 3086.14 337.897  13
   0   7  -9 2878.69 193.676   1
   0  -7   8 14169.2 824.820  26
   0  -7   8 14155.6 841.316  13
   0  -7   8 14321.6 698.414  10
   0   7  -7 53.3554 116.456   5
   0  -7   7 30.3668 146.040  13
   0  -7   7-37.8806 160.229  26
   0  -7   6 26841.6 1393.33  13
   0  -7   5 6922.46 430.719  13
   0  -7   4 99721.0 4796.13  13
   0  -7   3 1482.03 137.785  13
   0  -7   2 22968.5 1109.36  13
   0   7  -2 21175.1 1195.45  17
   0   7  -1 6575.94 440.311  17
   0   7   0 10372.8 618.357  17
   0   7   1 3890.43 312.555  17
   0  -7  -2 9504.25 586.542   7
   0   7   2 8864.89 559.273  17
   0  -7  -3 6201.31 462.592   7
   0   7   3 7505.75 463.580  17
   0  -7  -4 106.666 161.387   7
   0   7   4 376.392 162.199  17
   0  -7  -5 2420.84 293.435   7
   0  -7  -6 19558.5 1094.33   7
   0  -7  -7 23178.1 1259.29   7
   0   7   7 22821.7 1151.77  13
   0  -7  -8 26901.8 1345.80   7
   0   7   8 24356.8 1233.21  13
   0   7   8 23977.8 1170.07  14
   0  -7  -9 2349.98 323.681   7
   0   7   9 2284.13 274.051  12
   0   7   9 2258.36 212.130  13
   0   7  10 8487.17 577.930  12
   0  -7 -10 8654.11 615.785   7
   0   7  10 8243.95 514.186  13
   0  -7 -10 7826.99 580.876  26
   0   7  11 3044.42 326.294  12
   0   7  11 2468.72 162.058  14
   0   7  11 2525.90 255.416  13
   0  -7 -11 2121.03 320.022   7
   0   7  11 2324.46 218.580   5
   0   7  12 226.466 188.551  12
   0   7  12 183.070 164.684  13
   0   7  12 101.100 89.6955  14
   0  -7 -12 170.314 267.266   7
   0   7  13 7800.48 618.386  12
   0  -7 -13 8838.59 663.103   7
   0   7  13 8388.89 437.982  14
   0   7  13 8697.10 580.693  13
   0   7  14 426.505 91.0926  20
   0   7  14 442.571 224.584  12
   0  -7 -14 281.880 292.029   7
   0   7  14 468.325 221.689  13
   0   7  14 372.169 106.924  14
   0   7  15 1044.83 113.945  20
   0   7  15 1052.22 267.186  12
   0  -7 -15 783.570 332.871   7
   0   7  15 850.175 258.277  13
   0   7  15 1013.54 126.016  14
   0   7  16 8587.12 465.328  20
   0   7  16 8651.45 662.634  12
   0  -7 -16 8751.06 745.220   7
   0   7  16 9029.36 660.226  13
   0   7  16 9488.03 475.991  14
   0   7  17 156.569 92.5208  20
   0  -7 -17-122.887 317.011   7
   0   7  17 145.567 226.306  12
   0   7  17 292.172 242.581  13
   0   7  17 234.678 108.076  14
   0   7  18 905.642 274.108  13
   0   7  18 976.506 135.479  14
   0   7  19 18.3599 116.616  14
   0   7  20 1195.17 139.100  14
   0   7  21 557.174 103.649  14
   0   7  22 84.2885 80.6991  14
   0  -7 -23 706.675 113.261   1
   0  -7 -23 791.960 120.906  15
   0  -7 -24 496.298 81.6051   1
   0  -7 -24 677.929 97.7727  15
   0  -8  21 41.9586 51.7686  25
   0  -8  20 10.0628 43.2812  23
   0   8 -19 115.761 81.9489   1
   0  -8  19 76.0446 65.3483  23
   0   8 -18 2764.32 180.496   1
   0  -8  18 1926.98 154.721  23
   0   8 -17 1707.47 166.220   1
   0  -8  17 1309.52 132.762  23
   0  -8  16 369.984 83.3686  10
   0  -8  16 401.972 105.864  11
   0   8 -16 287.025 158.966   1
   0  -8  15 358.854 101.644  11
   0  -8  15 125.405 84.7018  10
   0   8 -15 359.717 169.990   1
   0  -8  14 1498.93 124.980  10
   0  -8  14 1429.08 141.245  11
   0   8 -14 1383.52 197.184   1
   0  -8  13 45.2262 77.3965  10
   0  -8  13 49.8532 99.0598  11
   0   8 -13 175.293 253.136   8
   0  -8  13 247.543 224.402  13
   0   8 -13 183.328 145.838   1
   0   8 -12 1645.74 332.684   8
   0  -8  12 1928.37 132.150  10
   0  -8  12 1645.75 142.931  11
   0  -8  12 1592.80 286.402  13
   0   8 -12 1871.72 176.044   1
   0   8 -11 2914.72 403.324   8
   0  -8  11 3544.56 197.988  10
   0  -8  11 3588.30 204.772  11
   0  -8  11 3000.42 187.212  14
   0  -8  11 2660.88 354.340  13
   0   8 -11 3508.32 235.223   1
   0  -8  10 112.114 71.6698  10
   0  -8  10 72.3540 194.608  13
   0   8 -10 245.255 127.186   1
   0  -8   9 2822.59 170.247  10
   0  -8   9 2698.75 318.094  13
   0   8  -9 2818.80 198.668   1
   0   8  -8 9412.47 488.338   1
   0  -8   8 9384.32 622.269  26
   0  -8   8 9731.40 615.365  13
   0  -8   8 9463.49 474.981  10
   0   8  -7 190.854 142.421   5
   0  -8   7 336.625 160.979  13
   0  -8   7 164.998 187.540  26
   0  -8   6 2128.10 217.571  13
   0  -8   5 5403.68 356.249  13
   0  -8   4 493.962 110.427  13
   0  -8   3 3.94517 72.0830  13
   0   8  -3 58.1321 182.879  17
   0   8  -2 13791.4 809.367  17
   0   8  -1 2774.29 299.644  17
   0   8   0 3693.08 330.962  17
   0   8   1 1558.36 245.071  17
   0   8   2 750.529 208.708  17
   0  -8  -3 2780.98 305.037   7
   0   8   3 2451.77 273.710  17
   0  -8  -4 13397.5 847.526   7
   0   8   4 15104.4 832.953  17
   0  -8  -5 2529.60 322.026   7
   0  -8  -6 5400.94 467.981   7
   0   8   6 5789.24 298.768  14
   0  -8  -7 10971.9 708.514   7
   0   8   7 11523.2 674.702  12
   0   8   7 10211.2 516.630  14
   0  -8  -8 278.015 223.403   7
   0   8   8 115.219 191.590  12
   0   8   8 72.9308 62.8457  14
   0  -8  -9 263.449 261.205   7
   0   8   9 71.1038 97.5866  13
   0   8   9 27.3033 66.4910  14
   0   8  10 19090.8 1058.59  12
   0  -8 -10 16683.0 1073.26   7
   0   8  10 18086.5 955.514  13
   0  -8 -10 17164.9 1086.36  26
   0   8  11 28341.0 1632.51  12
   0   8  11 30407.0 1552.15   5
   0  -8 -11 32131.8 1688.40   7
   0   8  11 31191.6 1557.75  13
   0  -8 -11 28058.9 1654.34  26
   0   8  12 5122.19 453.723  12
   0   8  12 4898.47 382.991  13
   0  -8 -12 5172.84 496.762   7
   0   8  13 1106.22 276.406  12
   0   8  13 1528.11 243.171  13
   0   8  13 1281.43 125.725  14
   0  -8 -13 1016.77 335.360   7
   0   8  14 254.944 211.480  12
   0  -8 -14-43.6011 307.537   7
   0   8  14 53.2428 110.239  14
   0   8  14 13.1084 180.628  13
   0   8  15 2411.91 179.918  20
   0   8  15 2718.50 366.952  12
   0  -8 -15 2814.13 441.941   7
   0   8  15 2644.38 189.646  14
   0   8  15 2861.63 339.187  13
   0   8  16 2771.43 189.312  20
   0   8  16 2013.53 355.083  12
   0  -8 -16 2577.85 483.062   7
   0   8  16 2960.05 202.641  14
   0   8  17 2025.00 165.240  20
   0   8  17 2203.24 350.301  12
   0  -8 -17 2091.59 435.011   7
   0   8  17 2628.81 192.054  14
   0   8  18 432.096 131.364  14
   0   8  18 203.463 203.873  12
   0   8  18 431.168 99.7208  20
   0   8  19 1072.79 142.727  14
   0   8  20 138.540 103.551  14
   0   8  21 1573.49 130.561  14
   0   8  22 354.344 87.3804  14
   0  -8 -22 399.268 124.510  15
   0  -8 -23 816.881 122.487  15
   0  -8 -23 557.677 108.307   1
   0  -8 -24 279.601 88.8825  15
   0  -8 -24 118.768 68.7915   1
   0   9 -18 328.379 97.6605   1
   0  -9  17 341.109 80.1772  23
   0   9 -17 386.276 129.040   1
   0   9 -16 6182.09 345.400   1
   0  -9  16 6600.83 326.224  11
   0  -9  16 6700.56 313.908  10
   0   9 -15 3559.47 250.224   1
   0  -9  15 3642.53 206.152  10
   0  -9  15 3964.46 219.228  11
   0   9 -14 2483.14 220.941   1
   0  -9  14 2447.66 164.723  10
   0  -9  14 2284.20 172.935  11
   0   9 -13 1515.11 191.511   1
   0  -9  13 1533.29 145.272  11
   0  -9  13 1459.69 123.894  10
   0   9 -13 1101.99 303.345   8
   0   9 -12 526.188 156.869   1
   0  -9  12 478.939 88.4210  10
   0   9 -12 473.086 280.368   8
   0  -9  12 459.108 104.717  11
   0   9 -11 82.8337 129.022   1
   0  -9  11 14.3471 74.0863  10
   0   9 -11-228.459 289.090   8
   0  -9  11 18.7458 92.2550  11
   0   9 -10 4004.34 248.456   1
   0  -9  10 3623.64 219.450  10
   0   9  -9 790.185 135.533   1
   0  -9   9 733.669 94.6821  10
   0   9  -8 523.833 119.467   1
   0  -9   8 287.608 154.882  13
   0  -9   8 245.668 72.3263  10
   0   9  -7 185.058 98.0423   1
   0  -9   7 259.808 215.434  26
   0   9  -7 147.849 164.004   5
   0  -9   7 147.211 136.296  13
   0   9  -6 4312.60 252.754   1
   0   9  -6 5027.19 388.603   5
   0  -9   6 4123.13 438.754  26
   0   9  -5 4026.93 216.631  16
   0   9  -5 3434.34 432.345  17
   0   9  -4 109127. 5164.29  16
   0   9  -4 105376. 5348.51  17
   0   9  -3 328.478 68.3521  16
   0   9  -3 401.075 273.654  17
   0   9  -2 37195.5 1981.81  17
   0   9  -2 38153.1 1820.64  16
   0   9  -1 2913.58 337.689  17
   0   9  -1 3034.44 170.978  16
   0   9   0 319.092 59.6098  16
   0   9   0 236.423 209.026  17
   0   9   1 110.001 183.276  17
   0   9   1 58.2702 53.0485  16
   0   9   2 130.810 176.051  17
   0   9   3 228.908 188.217  17
   0  -9  -4 17090.0 998.205   7
   0   9   4 16468.6 813.058  16
   0   9   4 19059.8 980.851  17
   0   9   5 3201.45 186.159  14
   0   9   5 3321.33 185.559  16
   0   9   6 1878.10 123.534  14
   0   9   6 1836.44 118.754  16
   0  -9  -6 1980.30 334.297   7
   0   9   7 2106.06 135.559  14
   0   9   7 1927.71 125.020  16
   0  -9  -7 1866.39 321.824   7
   0   9   7 2258.35 277.150  12
   0   9   8 12934.5 637.230  14
   0   9   8 12699.9 627.857  16
   0  -9  -8 12314.9 843.323   7
   0   9   8 14025.0 819.142  12
   0   9   9 793.962 75.6127  16
   0   9   9 749.742 95.8610  14
   0  -9 -10 815.599 268.630  26
   0   9  10 808.292 75.3986  16
   0   9  10 842.821 106.487  14
   0  -9 -11 64.5391 214.607  26
   0  -9 -11 47.0558 80.7467   2
   0  -9 -11 256.784 315.609   7
   0   9  11 82.3497 154.047   5
   0   9  11 116.874 199.469  12
   0  -9 -12 21.7354 86.9785   2
   0   9  12 125.479 138.408   5
   0  -9 -12 209.137 284.151   7
   0   9  12 87.9367 230.333  12
   0  -9 -13 7557.58 409.191   2
   0   9  13 8627.45 633.912  12
   0  -9 -13 8020.73 683.640   7
   0   9  14 192.759 237.753  12
   0  -9 -14 258.411 313.618   7
   0   9  14 214.421 109.843  14
   0   9  15 119.827 226.246  12
   0   9  15 101.868 121.998  14
   0  -9 -15-49.4015 353.013   7
   0   9  16 7917.45 448.999  20
   0   9  16 8314.79 665.082  12
   0   9  16 9302.91 457.670  14
   0  -9 -16 7992.26 733.023   7
   0   9  17 1781.66 172.594  14
   0   9  17 1615.93 312.677  12
   0   9  17 1526.62 146.730  20
   0   9  18 6132.01 320.317  14
   0   9  18 5702.49 517.856  12
   0   9  18 4769.43 297.098  20
   0   9  19 465.507 129.396  14
   0   9  20 119.184 103.108  14
   0   9  21 323.296 90.6187  14
   0   9  22 1235.16 108.917  14
   0  -9 -23 168.545 92.2482   1
   0  -9 -24 128.529 81.0123  15
   0  -9 -24 100.941 62.8844   1
   0 -10  19 94.4908 64.4195  25
   0  10 -17-5.13406 94.5362   1
   0 -10  16 146.709 62.2346  10
   0  10 -16 130.273 124.643   1
   0 -10  15 1012.59 97.6350  10
   0 -10  15 911.261 115.372  11
   0  10 -15 870.691 152.632   1
   0 -10  14 853.050 100.409  10
   0 -10  14 933.773 116.981  11
   0  10 -14 596.277 162.375   1
   0 -10  13 5552.92 304.982  11
   0 -10  13 5287.30 298.214  10
   0  10 -13 5524.70 343.125   1
   0  10 -12 172.676 163.902   1
   0  10 -12 374.199 261.714   8
   0 -10  12 200.739 85.9683  10
   0 -10  12-2.46607 105.449  11
   0  10 -12-171.573 394.658  17
   0  10 -11 360.785 157.920   1
   0 -10  11 446.642 108.652  11
   0  10 -11 387.460 282.493   8
   0 -10  11 367.371 88.8628  10
   0  10 -11 342.995 378.616  17
   0  10 -10 337.603 153.453   1
   0 -10  10 299.779 80.8153  10
   0  10 -10 167.502 392.259  17
   0  10  -9 711.648 158.132   1
   0 -10   9 710.843 102.948  10
   0  10  -9 873.541 423.827  17
   0  10  -8 2246.72 180.673   1
   0  10  -8 1809.77 417.745  17
   0 -10   8 2096.75 153.659  10
   0  10  -7 306.640 321.719  17
   0 -10   7 58.1756 233.986  26
   0  10  -7 242.786 108.181   1
   0 -10   6-150.510 230.787  26
   0  10  -6 4.93056 107.427   1
   0  10  -6-41.8785 171.292   5
   0  10  -6 91.2164 66.2032  16
   0  10  -6 37.9741 324.418  17
   0  10  -5 151.452 95.1134   1
   0  10  -5 295.711 73.6367  16
   0  10  -5 316.998 315.605  17
   0  10  -4 1473.32 133.168   1
   0  10  -4 1697.41 116.304  16
   0  10  -3 364.519 294.735  17
   0  10  -3 479.661 76.3404  16
   0  10  -2 74493.6 3545.19  16
   0  10  -2 74414.1 3730.99  17
   0  10  -1 362.216 256.045  17
   0  10  -1 165.241 66.5659  16
   0  10  -1 130.943 112.637  12
   0  10   0 20770.4 1012.37  16
   0  10   0 21894.7 1196.67  17
   0  10   1 2714.41 162.067  16
   0  10   1 2866.24 330.974  17
   0  10   2 12155.4 737.354  17
   0  10   2 11285.5 564.000  16
   0  10   3 9784.66 653.564  17
   0  10   4 8164.08 417.388  16
   0  10   4 9093.28 597.233  17
   0  10   5 7619.94 371.237  16
   0  10   5 8712.09 545.914  12
   0 -10  -5 8877.34 633.354   7
   0  10   6 1869.12 271.314  12
   0 -10  -6 1687.97 119.916  15
   0  10   6 1858.09 125.227  16
   0 -10  -6 1965.08 329.677   7
   0  10   6 1808.87 124.808  14
   0  10   7 19982.1 1064.42  12
   0  10   7 18051.5 862.247  16
   0 -10  -7 17331.5 861.146  15
   0 -10  -7 16202.3 1080.32   7
   0  10   7 17636.1 866.785  14
   0  10   8 3885.58 397.528  12
   0  10   8 4021.05 229.310  14
   0  10   8 3926.04 219.289  16
   0 -10  -8 4043.19 224.327  15
   0 -10  -8 3629.78 457.467   7
   0  10   9 1955.04 299.643  12
   0 -10  -9 1304.63 143.318   2
   0  10   9 1537.26 128.324  14
   0  10   9 1664.77 113.207  16
   0 -10  -9 1158.55 343.764   7
   0 -10 -10 14278.1 920.980   7
   0 -10 -10 11882.3 650.671   2
   0 -10 -10 12355.3 915.116  26
   0  10  10 13013.2 626.335  16
   0  10  10 12811.2 640.520  14
   0  10  11 16428.4 894.682   5
   0 -10 -11 15245.0 1028.92   7
   0 -10 -11 13111.5 998.425  26
   0  10  11 15634.3 756.322  14
   0  10  11 15331.9 736.241  16
   0 -10 -11 13938.5 759.988   2
   0 -10 -12 3468.01 231.140   2
   0 -10 -12 3637.62 487.270   7
   0  10  12 3471.25 326.872   5
   0  10  12 3986.12 430.494  12
   0 -10 -13 239.840 103.464   2
   0 -10 -13 337.679 355.734   7
   0  10  13 157.918 251.744  12
   0 -10 -14 101.112 98.6270   2
   0  10  14 122.339 265.006  12
   0 -10 -14-25.1529 329.420   7
   0  10  15 2556.45 380.120  12
   0  10  15 2202.64 188.013  14
   0  10  16 4281.40 279.449  20
   0  10  16 4434.23 501.039  12
   0  10  16 5442.87 295.947  14
   0 -10 -16 4022.70 565.571   7
   0  10  17 277.428 124.538  14
   0  10  17 313.281 266.478  12
   0  10  17 316.506 105.608  20
   0  10  18 859.413 136.452  14
   0  10  18 576.795 260.527  12
   0  10  18 612.914 107.582  20
   0  10  19 975.800 135.207  14
   0 -10 -20-97.0109 136.849  15
   0  10  20 43.6484 109.202  14
   0  10  21 718.143 100.245  14
   0 -10 -21 559.370 132.612  15
   0 -10 -23 55.1020 83.7297   1
   0 -10 -24 203.242 59.3455   1
   0 -11  19 108.857 41.6735  25
   0 -11  18 249.271 65.9829  25
   0 -11  17 435.686 96.1778  25
   0  11 -16 1717.36 140.127   1
   0 -11  15 3710.53 213.163  10
   0 -11  15 4207.59 228.349  11
   0  11 -15 3938.33 245.976   1
   0 -11  14 877.399 93.7141  10
   0 -11  14 1007.65 113.765  11
   0  11 -14 779.915 147.856   1
   0 -11  13-76.4219 80.4312  10
   0 -11  13-30.7863 90.3414  11
   0  11 -13 28.2917 149.060   1
   0 -11  12 1699.29 138.156  10
   0 -11  12 1723.36 149.602  11
   0  11 -12 2086.58 196.280   1
   0  11 -11 750.628 164.103   1
   0  11 -11 714.082 292.359   8
   0 -11  11 652.238 97.3495  10
   0 -11  11 507.266 115.823  11
   0  11 -11 817.101 412.607  17
   0 -11  10 2128.62 178.675   2
   0  11 -10 2427.62 207.118   1
   0 -11  10 1764.70 164.212  11
   0 -11  10 2335.27 155.343  10
   0  11 -10 2869.45 472.779  17
   0  11  -9 214.915 151.726   1
   0 -11   9 210.872 87.6285  10
   0  11  -9 47.4191 370.095  17
   0  11  -8 732.855 151.003   1
   0 -11   8 777.842 109.163  10
   0  11  -7 262.284 377.780  17
   0 -11   7 126.597 218.902  26
   0  11  -7 277.920 129.556   1
   0 -11   6 2036.63 386.826  26
   0  11  -6 2979.18 484.075  17
   0  11  -6 2841.14 173.300  16
   0  11  -6 2820.25 341.532   5
   0  11  -6 2824.80 203.730   1
   0 -11   5 229.635 295.081  26
   0  11  -5 189.349 111.960   1
   0  11  -5 201.678 206.586   5
   0  11  -5 446.197 298.039  17
   0  11  -5 281.057 77.6948  16
   0  11  -4 15065.9 778.355   1
   0  11  -4 15299.2 1002.51  17
   0  11  -4 16068.3 769.588  16
   0  11  -3 99.4904 91.2980   1
   0  11  -3 339.849 328.274  17
   0  11  -3 134.196 73.7704  16
   0  11  -2 23694.0 1168.73   1
   0  11  -2 24232.2 1165.84  16
   0  11  -2 25387.1 1386.63  17
   0 -11   1 3398.93 216.730   2
   0  11  -1 3164.33 192.403   1
   0  11  -1 3028.48 188.403  16
   0  11  -1 3354.35 408.384  17
   0 -11   0 6246.60 331.460   2
   0  11   0 5436.02 310.454   1
   0  11   0 5432.15 403.296  12
   0  11   0 5656.28 504.528  17
   0  11   0 6028.05 310.901  16
   0 -11  -1 7840.48 412.896   2
   0  11   1 7576.30 588.741  17
   0  11   1 7467.65 392.522  16
   0  11   1 7635.21 512.912  12
   0  11   2 748.572 89.9900  16
   0  11   2 807.980 286.766  17
   0  11   2 655.744 187.307  12
   0  11   3 981.606 278.472  17
   0  11   3 780.931 213.574  12
   0  11   4 5109.04 477.459  17
   0  11   4 5184.49 429.055  12
   0 -11  -5 5950.71 330.096   2
   0 -11  -5 5263.58 294.652  15
   0  11   5 6070.29 305.214  16
   0  11   5 6290.56 486.500  12
   0 -11  -6 9330.60 481.181   2
   0 -11  -6 9327.81 701.399   7
   0  11   6 9468.36 455.993  16
   0 -11  -6 8303.40 447.290  15
   0  11   6 9375.67 644.603  12
   0  11   7 353.597 219.150  12
   0 -11  -7 12.0199 72.9196  15
   0 -11  -7 139.122 109.769   2
   0  11   7 19.9596 74.3749  16
   0 -11  -7 60.9321 282.721   7
   0  11   8 456.114 258.543  12
   0  11   8 220.850 99.1106  14
   0 -11  -8 426.150 88.5445  15
   0 -11  -8 486.823 125.555   2
   0  11   8 434.716 81.1521  16
   0 -11  -8 402.871 318.716   7
   0  11   9 248.094 243.352  12
   0  11   9 138.506 97.9063  14
   0 -11  -9 13.8643 85.1296  15
   0 -11  -9 148.684 114.514   2
   0  11   9 130.603 77.7975  16
   0 -11  -9-221.455 295.525   7
   0 -11 -10 1778.96 428.672   7
   0  11  10 2081.85 359.470  12
   0 -11 -10 2104.92 186.646   2
   0 -11 -10 1993.01 404.761  26
   0  11  10 2341.32 145.770  16
   0 -11 -10 2288.93 163.313  15
   0  11  10 2183.87 168.575  14
   0  11  11 214.983 200.556   5
   0 -11 -11 264.489 325.579   7
   0 -11 -11 144.098 116.946   2
   0 -11 -11 138.864 275.273  26
   0  11  11 169.264 73.8388  16
   0  11  11 155.229 97.0600  14
   0 -11 -11 31.8397 108.343  15
   0 -11 -12 242.668 119.648   2
   0  11  12 332.510 116.055  14
   0  11  12 298.160 66.7128  16
   0 -11 -12 124.854 338.324   7
   0  11  12 254.917 181.485   5
   0 -11 -13 1859.95 445.546   7
   0  11  13 3029.69 388.646  12
   0 -11 -13 2415.20 192.182   2
   0 -11 -14 557.854 394.245   7
   0  11  14 513.251 276.165  12
   0 -11 -14 272.975 112.947   2
   0 -11 -15 405.897 387.773   7
   0 -11 -15 629.769 113.247   2
   0  11  15 587.596 296.030  12
   0  11  16 589.008 299.527  12
   0  11  16 555.801 135.131  14
   0  11  16 498.942 124.749  20
   0  11  17 361.602 277.903  12
   0 -11 -17 324.039 144.535  15
   0  11  17 327.019 127.948  14
   0  11  17 312.276 112.326  20
   0 -11 -18 3624.12 248.766  15
   0  11  18 3406.75 220.682  20
   0  11  18 3936.92 245.905  14
   0 -11 -19-140.807 137.895  15
   0  11  19 73.5344 107.271  14
   0 -11 -20 308.888 125.912  15
   0  11  20 667.243 107.784  14
   0 -11 -21-163.036 112.195  15
   0 -11 -22 156.501 99.8911  15
   0 -11 -23 143.486 87.0542  15
   0 -12  18 14.3421 36.4739  25
   0 -12  17 56.2733 59.2989  25
   0 -12  16-6.41180 79.2773  25
   0 -12  15 133.607 74.6818  11
   0  12 -15 197.331 96.6423   1
   0 -12  14 178.528 64.6389  10
   0 -12  14 269.349 83.5098  11
   0  12 -14 213.124 121.227   1
   0 -12  13 1275.11 129.646  11
   0 -12  13 1398.49 111.746  10
   0  12 -13 1353.94 160.616   1
   0 -12  12-21.2826 77.1197  10
   0 -12  12-11.6676 94.1103  11
   0  12 -12-156.233 142.762   1
   0 -12  11-26.9499 105.493  11
   0 -12  11 103.589 87.7314  10
   0  12 -11 178.850 158.376   1
   0 -12  10 6833.74 381.174   2
   0  12 -10 7318.26 402.339   1
   0 -12  10 6605.63 364.403  10
   0 -12  10 6930.36 375.597  11
   0  12 -10 5737.56 640.598  17
   0 -12   9 28.3398 119.986   2
   0  12  -9-70.5814 150.698   1
   0 -12   9 63.1628 82.5620  10
   0  12  -9-70.7073 372.690  17
   0 -12   8 2310.36 190.115   2
   0  12  -8 1887.70 200.953   1
   0 -12   8 1889.80 151.645  10
   0  12  -8 2522.00 472.503  17
   0  12  -7 341.559 403.630  17
   0  12  -7 88.8930 132.402   1
   0 -12   7 36.5572 136.463   2
   0 -12   6 6225.54 654.904  26
   0  12  -6 8220.93 731.864  17
   0  12  -6 7847.02 410.619  16
   0  12  -6 7420.23 592.602   5
   0  12  -6 8265.96 432.431   1
   0 -12   6 7983.90 438.468   2
   0 -12   5 303.834 277.365  26
   0  12  -5 584.436 379.146  17
   0  12  -5 59.3177 84.2008  16
   0  12  -5-17.0438 209.189   5
   0  12  -5 197.730 126.225   1
   0 -12   5 102.591 128.848   2
   0 -12   4 3015.40 486.367  26
   0  12  -4 3291.42 220.904   1
   0 -12   4 3317.09 239.189   2
   0  12  -4 3472.41 382.922   5
   0  12  -4 3101.82 488.465  17
   0  12  -4 3338.58 202.730  16
   0 -12   3 558.184 135.109   2
   0  12  -3 510.813 116.202   1
   0  12  -3 511.740 97.5167  16
   0  12  -3 690.721 364.588  17
   0  12  -2 10231.0 537.405   1
   0 -12   2 10627.9 554.455   2
   0  12  -2 10628.2 532.760  16
   0  12  -2 10958.3 764.066  17
   0 -12   1 9634.07 507.970   2
   0  12  -1 9268.77 487.891   1
   0  12  -1 9536.84 704.432  17
   0  12  -1 9569.12 485.131  16
   0  12   0 20869.9 1050.14   1
   0 -12   0 21771.3 1068.22   2
   0  12   0 22230.2 1265.94  17
   0  12   0 21868.3 1050.74  16
   0 -12  -1 424.467 126.102   2
   0  12   1 418.085 90.9575   1
   0  12   1 236.181 155.723  12
   0  12   1 376.745 90.3315  16
   0  12   1 499.016 299.118  17
   0  12   2 2800.66 181.830   1
   0  12   2 2626.36 305.267  12
   0  12   2 2553.57 372.429  17
   0  12   2 3016.99 182.693  16
   0  12   3 3881.77 382.027  12
   0  12   3 4896.01 455.278  17
   0 -12  -4 24348.4 1192.33   2
   0  12   4 23427.3 1340.57  12
   0  12   4 23570.6 1362.88  17
   0 -12  -5 1901.61 177.750   2
   0  12   5 1889.09 144.718  16
   0  12   5 1711.00 301.281  12
   0 -12  -6 8397.28 434.447   2
   0 -12  -6 7181.63 393.489  15
   0  12   6 8089.34 402.958  16
   0  12   6 7654.26 592.474  12
   0 -12  -7 6351.87 368.938   2
   0 -12  -7 6297.23 330.892  15
   0  12   7 6203.39 335.941  16
   0  12   7 6696.49 541.352  12
   0  12   8 895.143 282.294  12
   0 -12  -8 451.546 99.2867  15
   0 -12  -8 578.278 136.604   2
   0  12   8 513.727 94.0392  16
   0 -12  -8 779.678 401.264   7
   0 -12  -9 620.347 395.013   7
   0  12   9 421.129 267.870  12
   0 -12  -9 368.675 339.407  26
   0 -12  -9 311.942 134.699   2
   0  12   9 407.613 93.9113  16
   0 -12  -9 290.157 101.508  15
   0  12  10 5533.83 456.532   5
   0 -12 -10 4188.72 573.555   7
   0  12  10 4609.43 472.804  12
   0 -12 -10 4172.70 537.715  26
   0 -12 -10 4394.89 290.383   2
   0 -12 -10 4063.36 255.593  15
   0  12  10 4632.20 248.532  16
   0  12  10 4167.68 261.398  14
   0  12  11 2706.31 344.709   5
   0 -12 -11 2592.18 483.768   7
   0  12  11 3601.91 442.112  12
   0 -12 -11 2746.98 224.455   2
   0 -12 -11 2656.66 477.610  26
   0 -12 -11 2868.40 199.496  15
   0  12  11 3056.17 181.815  16
   0  12  11 3003.85 202.362  14
   0 -12 -12 475.674 133.246   2
   0  12  12 329.175 74.2902  16
   0 -12 -12 185.151 377.109   7
   0  12  12 339.285 194.751   5
   0 -12 -12 264.017 129.185  15
   0  12  12 322.110 130.775  14
   0 -12 -13 204.896 124.497   2
   0 -12 -13 162.187 382.615   7
   0 -12 -13 72.3160 123.303  15
   0  12  13 144.311 134.747  14
   0  12  14 133.655 270.950  12
   0 -12 -14 108.220 118.875   2
   0 -12 -14 136.944 379.955   7
   0 -12 -14-10.7149 139.312  15
   0  12  15 356.738 276.257  12
   0 -12 -15 326.607 115.322   2
   0 -12 -15 189.425 143.528  15
   0  12  16 1038.24 305.727  12
   0 -12 -16 959.028 149.513  15
   0 -12 -17 85.2056 133.382  15
   0  12  17 130.265 121.619  14
   0  12  17 303.818 110.256  20
   0 -12 -18 144.363 125.368  15
   0  12  18 96.3844 126.139  14
   0  12  18 99.4389 89.7993  20
   0 -12 -19-152.277 134.618  15
   0  12  19 140.699 105.402  14
   0 -12 -20 1596.77 155.602  15
   0 -12 -21-16.7655 107.263  15
   0 -12 -22 108.472 88.8518  15
   0 -12 -23-4.43604 72.5327  15
   0 -13  16 105.474 50.8000  25
   0 -13  15 242.727 76.5531  25
   0 -13  14 539.138 79.9074  11
   0  13 -14 645.263 98.7998   1
   0 -13  14 426.087 99.2232  25
   0 -13  13 844.096 101.387  11
   0 -13  13 849.929 80.2895  10
   0  13 -13 916.918 131.493   1
   0 -13  12 1119.29 99.5668  10
   0 -13  12 1076.72 118.589  11
   0  13 -12 1305.59 152.453   1
   0 -13  11 1712.32 147.107  11
   0 -13  11 1783.67 133.961  10
   0  13 -11 2064.00 190.474   1
   0 -13  10 117.264 83.0067  10
   0 -13  10 89.8892 98.1970  11
   0  13 -10 187.905 154.858   1
   0 -13   9 329.081 96.0956  10
   0  13  -9 532.215 166.751   1
   0 -13   9 361.307 134.313   2
   0  13  -8-50.6118 158.468   1
   0 -13   8-26.1044 136.115   2
   0 -13   8-39.0137 85.5454  10
   0  13  -8 22.7986 359.562  17
   0  13  -7 353.705 143.677   1
   0 -13   7 459.675 150.229   2
   0  13  -7 296.216 371.836  17
   0 -13   7 317.846 104.702  10
   0  13  -6 6031.48 645.640  17
   0  13  -6 5801.12 319.117  16
   0 -13   6 5447.89 582.476  26
   0 -13   6 5864.68 327.533   3
   0 -13   6 5638.99 352.938   2
   0  13  -6 6190.27 348.979   1
   0 -13   5 834.993 344.367  26
   0  13  -5 717.763 406.810  17
   0  13  -5 783.497 111.951  16
   0  13  -5 639.756 253.696   5
   0 -13   5 737.242 160.190   2
   0  13  -5 876.734 147.033   1
   0 -13   4 9541.18 848.877  26
   0  13  -4 11264.3 796.344  17
   0  13  -4 9745.88 497.006  16
   0  13  -4 9269.74 698.516   5
   0  13  -4 9506.88 513.918   1
   0 -13   4 9553.00 522.510   2
   0 -13   3 12228.1 978.162  26
   0  13  -3 11290.0 846.251  17
   0  13  -3 11745.2 599.645  16
   0  13  -3 12664.6 821.449   5
   0  13  -3 12026.3 608.674   1
   0 -13   3 11444.3 621.871   2
   0 -13   2 2772.90 222.826   2
   0  13  -2 2495.48 195.034   1
   0 -13   2 2246.36 465.628  26
   0  13  -2 2652.21 181.398  16
   0  13  -2 2533.15 415.179  17
   0 -13   1 5933.42 351.814   2
   0  13  -1 5675.25 324.618   1
   0  13  -1 5896.15 575.019  17
   0  13  -1 5893.51 321.433  16
   0  13   0 4687.33 278.594   1
   0 -13   0 4617.97 307.171   2
   0  13   0 5032.19 276.938  16
   0  13   0 4878.90 516.171  17
   0  13   1 24.6638 94.7386   1
   0 -13  -1 28.0801 140.407   2
   0  13   1 80.4179 93.1214  16
   0  13   1 51.1067 305.097  17
   0  13   2 68.5523 166.645  12
   0  13   2 300.942 314.075  17
   0  13   2 404.312 106.127  16
   0  13   3 1053.35 233.933  12
   0  13   3 1682.51 146.493  16
   0  13   4 664.572 242.512  12
   0 -13  -4 573.703 147.028   2
   0 -13  -5 205.819 137.715   2
   0  13   5 134.442 195.308  12
   0  13   5 159.732 106.454  16
   0 -13  -6 12610.2 679.885   2
   0  13   6 13534.3 655.854  16
   0  13   6 11198.6 831.395  12
   0 -13  -7 401.301 141.732   2
   0 -13  -7 248.426 92.8535  15
   0  13   7 311.779 101.972  16
   0  13   7 411.269 249.855  12
   0  13   8 1174.89 298.179  12
   0 -13  -8 1129.59 395.275  26
   0 -13  -8 942.043 173.637   2
   0  13   8 1343.64 130.171  16
   0 -13  -8 1134.18 122.149  15
   0  13   9 3110.54 363.570   5
   0  13   9 2382.70 393.540  12
   0 -13  -9 2416.58 484.597  26
   0 -13  -9 2415.19 226.585   2
   0  13   9 2740.47 179.657  16
   0 -13  -9 2567.41 182.937  15
   0  13  10 4265.44 474.204  12
   0 -13 -10 2883.45 531.965  26
   0 -13 -10 4552.21 296.252   2
   0 -13 -10 3976.48 252.217  15
   0  13  10 4374.62 245.965  16
   0  13  10 4650.41 450.751   5
   0 -13 -10 3888.37 558.261   7
   0  13  11 3333.03 437.965  12
   0 -13 -11 2561.95 476.237  26
   0  13  11 3248.67 377.288   5
   0 -13 -11 3818.63 553.800   7
   0  13  11 3477.57 204.895  16
   0 -13 -11 3054.15 215.459  15
   0 -13 -11 3321.09 255.788   2
   0 -13 -12 62.9659 97.9527   3
   0 -13 -12 164.863 147.099   2
   0 -13 -12 110.055 109.532  15
   0  13  12 107.823 83.5885  16
   0  13  12 111.478 272.397  12
   0  13  12-76.8178 199.690   5
   0 -13 -12-378.582 360.838   7
   0 -13 -13 756.770 152.935   2
   0 -13 -13 517.957 401.108   7
   0 -13 -13 814.828 134.520  15
   0 -13 -14 194.676 131.182   2
   0 -13 -14-27.1767 353.184   7
   0 -13 -14-29.1074 141.928  15
   0  13  15 316.378 276.692  12
   0 -13 -15 406.500 131.142  15
   0 -13 -15 396.537 127.006   2
   0 -13 -16 295.575 134.448  15
   0 -13 -16 422.442 110.605   2
   0 -13 -17 551.358 137.202  15
   0  13  17 524.221 105.229  20
   0 -13 -18 7198.68 391.799  15
   0  13  18 7022.08 374.681  20
   0 -13 -19 410.086 123.840  15
   0 -13 -20 390.461 111.365  15
   0 -13 -21 52.5709 90.6154  15
   0 -13 -22 50.8645 80.3044  15
   0 -13 -23 28.6653 52.4538   1
   0 -14  15 141.990 45.2725  25
   0 -14  14 344.376 66.8087  25
   0 -14  14 606.626 65.0362  11
   0 -14  13 677.001 90.6411  25
   0 -14  13 735.335 83.4348  11
   0  14 -13 782.333 97.1531   1
   0 -14  12 854.856 80.2155  10
   0 -14  12 972.841 99.3245  11
   0  14 -12 1027.17 125.864   1
   0 -14  12 749.001 104.363  25
   0 -14  11 252.535 91.7478  25
   0  14 -11 329.791 118.982   1
   0 -14  11 171.487 83.5632  11
   0 -14  11 226.149 67.9232  10
   0  14 -10 4209.09 254.681   1
   0 -14  10 4088.24 219.280  10
   0 -14  10 3994.06 229.624  11
   0 -14   9 877.048 106.309  10
   0 -14   9 714.482 114.972  11
   0 -14   8 1198.15 121.778  10
   0  14  -8 1326.12 174.950   1
   0 -14   8 1145.74 163.081   2
   0  14  -7 1161.58 170.472   1
   0 -14   7 1224.65 176.139   2
   0 -14   7 905.123 121.378  10
   0  14  -7 1512.21 383.583  17
   0  14  -6 18618.4 983.250  16
   0  14  -6 21240.1 1289.70  17
   0 -14   6 20111.7 1012.30   2
   0  14  -6 21545.6 1007.92   1
   0 -14   6 21049.4 996.410   3
   0  14  -5 1033.37 114.563  16
   0  14  -5 1141.70 418.400  17
   0 -14   5 1240.17 363.815  26
   0 -14   5 993.412 179.050   2
   0 -14   5 1197.43 138.951   3
   0  14  -5 1276.78 172.906   1
   0 -14   4 31.6390 331.778  26
   0  14  -4 28.6465 103.503  16
   0  14  -4-258.501 361.398  17
   0  14  -4-19.4575 250.885   5
   0 -14   4 83.9011 156.279   2
   0  14  -4-53.2315 133.252   1
   0 -14   3 2805.75 525.145  26
   0  14  -3 2329.96 173.957  16
   0  14  -3 2259.32 442.517  17
   0  14  -3 1955.96 368.299   5
   0  14  -3 2404.90 205.750   1
   0 -14   3 2464.79 218.919   2
   0 -14   2 1303.24 448.216  26
   0  14  -2 1535.66 155.505  16
   0  14  -2 1476.70 390.874  17
   0  14  -2 1958.96 361.244   5
   0 -14   2 1683.06 202.655   2
   0  14  -2 1750.72 172.684   1
   0 -14   1 1550.74 501.139  26
   0  14  -1 1470.29 157.908  16
   0  14  -1 1658.87 384.152  17
   0  14  -1 1509.24 346.324   5
   0 -14   1 1805.23 196.988   2
   0  14  -1 1733.94 165.835   1
   0  14   0 16594.0 818.104   1
   0 -14   0 15449.3 837.631   2
   0 -14   0 17966.3 1279.20  26
   0  14   0 16635.6 816.997  16
   0  14   0 16257.6 1057.54  17
   0 -14  -1 2155.43 212.871   2
   0 -14  -1 2530.38 529.734  26
   0  14   1 1898.69 404.217  17
   0  14   1 2322.86 177.642  16
   0  14   2 398.466 345.375  17
   0  14   2 381.088 117.885  16
   0  14   3 852.755 232.487  12
   0  14   3 1496.12 139.789  16
   0  14   4 6224.48 524.986  12
   0 -14  -4 6874.54 401.469   2
   0 -14  -5 941.541 175.568   2
   0  14   5 1029.73 138.529  16
   0  14   5 513.880 256.983  12
   0 -14  -6 4527.44 300.230   2
   0 -14  -6 3975.98 630.289  26
   0  14   6 4446.61 261.885  16
   0  14   6 3705.49 437.508  12
   0 -14  -7 86.6481 154.174   2
   0 -14  -7 35.5518 361.622  26
   0  14   7 165.772 115.586  16
   0  14   7 393.489 258.737  12
   0  14   8 1418.30 340.245   5
   0  14   8 1722.61 336.130  12
   0 -14  -8 1551.06 460.081  26
   0 -14  -8 1789.21 203.702   2
   0  14   8 1783.77 146.703  16
   0 -14  -8 1173.01 135.348  15
   0  14   9 1344.26 329.164   5
   0  14   9 1236.20 319.445  12
   0 -14  -9 1043.85 427.342  26
   0 -14  -9 1836.11 207.353   2
   0  14   9 1796.77 145.537  16
   0 -14  -9 1260.51 136.286  15
   0  14  10 7460.12 599.639   5
   0  14  10 6292.55 614.221  12
   0 -14 -10 7394.34 763.383  26
   0 -14 -10 7696.76 436.122   2
   0  14  10 7756.89 388.104  16
   0 -14 -10 6538.12 386.391  15
   0  14  11 17.3858 229.509   5
   0  14  11 269.391 263.287  12
   0 -14 -11 98.9322 301.928  26
   0 -14 -11 63.4561 108.440  15
   0  14  11 75.9509 97.3387  16
   0 -14 -11 328.931 114.642   3
   0 -14 -11 183.596 167.372   2
   0 -14 -12 523.469 112.671   3
   0 -14 -12 638.812 164.140   2
   0 -14 -12 387.508 118.742  15
   0  14  12 458.340 95.5164  16
   0  14  12 16.2431 202.977   5
   0  14  12 455.781 269.276  12
   0 -14 -13 165.199 127.766  15
   0  14  13-24.4617 78.5814  16
   0 -14 -13 94.2623 143.938   2
   0  14  13 206.171 264.718  12
   0 -14 -14 2678.43 209.895   2
   0 -14 -14 2133.18 182.929  15
   0 -14 -15 22.9376 127.627  15
   0 -14 -15 69.7098 123.942   2
   0 -14 -16 137.440 123.131  15
   0 -14 -16 38.4164 101.533   2
   0 -14 -17 228.720 128.012  15
   0  14  17 193.160 101.409  20
   0 -14 -18 1203.75 141.826  15
   0  14  18 1111.28 111.846  20
   0 -14 -19 1158.51 133.831  15
   0 -14 -20 472.910 103.036  15
   0 -14 -21 519.423 95.1404  15
   0 -15  13 599.400 65.8091  11
   0 -15  12 62.2354 53.6729  25
   0  15 -12 105.766 74.1628   1
   0 -15  12 134.964 61.7957  11
   0  15 -11 1649.91 135.358   1
   0 -15  11 1199.50 104.191  25
   0 -15  11 1625.94 115.281  11
   0 -15  11 1320.88 95.5616  10
   0  15 -10 1897.39 153.312   1
   0 -15  10 1396.53 118.709  25
   0 -15  10 1756.35 115.395  10
   0 -15  10 1683.81 129.248  11
   0 -15   9 207.927 76.8939  10
   0 -15   9 231.832 91.1887  11
   0  15  -9 262.886 129.437   1
   0 -15   8-31.2160 82.8344  10
   0  15  -8 106.332 135.128   1
   0 -15   7 178.742 88.5180  10
   0 -15   7 309.090 144.615   2
   0  15  -7-20.9904 143.142   1
   0  15  -6 3581.24 243.011   1
   0 -15   6 3748.69 258.589   2
   0  15  -5 417.501 97.3675  16
   0  15  -5 673.608 364.518  17
   0 -15   5 572.573 119.481   3
   0 -15   5 688.197 169.792   2
   0  15  -5 567.171 155.641   1
   0 -15   4 2951.66 514.524  26
   0  15  -4 2668.23 462.120  17
   0  15  -4 3083.02 207.123  16
   0  15  -4 2186.92 372.894   5
   0  15  -4 3217.25 237.064   1
   0 -15   4 3504.01 227.780   3
   0 -15   4 3209.09 257.844   2
   0 -15   3 1673.18 444.560  26
   0  15  -3 1957.49 163.007  16
   0  15  -3 1632.85 417.519  17
   0  15  -3 2035.41 356.792   5
   0 -15   3 1920.01 214.203   2
   0  15  -3 2061.63 199.223   1
   0 -15   2 5283.54 680.243  26
   0  15  -2 6336.43 610.626  17
   0  15  -2 5761.63 333.453  16
   0  15  -2 5732.66 559.521   5
   0  15  -2 5981.63 344.804   1
   0 -15   2 6033.52 370.067   2
   0 -15   1 3131.97 591.815  26
   0  15  -1 3583.80 232.336  16
   0  15  -1 2964.70 478.656  17
   0  15  -1 3895.34 457.427   5
   0 -15   1 3441.27 272.480   2
   0  15  -1 3361.92 245.928   1
   0 -15   0 1959.56 538.101  26
   0  15   0 1603.18 404.856  17
   0  15   0 1877.15 175.726  16
   0  15   0 2248.18 383.168   5
   0 -15   0 1491.46 207.753   2
   0 -15  -1 1486.86 497.670  26
   0  15   1 1401.33 163.086  16
   0  15   1 1070.34 348.746  17
   0  15   1 1532.89 348.256   5
   0 -15  -1 1308.90 195.481   2
   0 -15  -2 650.252 425.149  26
   0  15   2 573.680 139.721  16
   0  15   2 476.470 310.651   5
   0  15   3 4714.91 294.316  16
   0  15   3 5357.32 536.039   5
   0  15   4 271.363 205.419  12
   0 -15  -4 380.234 437.673  26
   0 -15  -4 547.596 178.531   2
   0 -15  -5 233.169 165.573   2
   0 -15  -5 452.836 376.706  26
   0  15   5 645.659 298.939   5
   0  15   5 254.043 218.276  12
   0  15   6 518.418 280.828  12
   0 -15  -6 224.343 395.405  26
   0 -15  -6 1212.33 192.999   2
   0  15   6 1265.39 144.054  16
   0  15   6 1000.97 334.462   5
   0  15   7 2395.66 380.349  12
   0 -15  -7 3171.08 254.103   2
   0  15   7 2995.93 207.114  16
   0  15   7 3378.77 438.000   5
   0  15   8 21.0002 252.025  12
   0 -15  -8 290.501 347.626  26
   0 -15  -8 46.9535 163.333   2
   0  15   8 37.6719 116.523  16
   0  15   8 225.718 260.404   5
   0  15   9 238.253 268.248  12
   0 -15  -9 248.381 327.471  26
   0 -15  -9 239.925 174.507   2
   0  15   9 257.076 120.361  16
   0  15   9-19.8469 236.207   5
   0  15  10 648.301 272.814   5
   0  15  10 822.698 314.147  12
   0 -15 -10 928.468 416.457  26
   0 -15 -10 1001.93 199.516   2
   0  15  10 978.012 130.740  16
   0 -15 -10 727.962 118.512  15
   0  15  11 2175.78 337.877   5
   0 -15 -11 1182.88 391.056  26
   0  15  11 1869.23 356.297  12
   0  15  11 2251.36 161.613  16
   0 -15 -11 1646.04 159.145  15
   0 -15 -11 2123.49 223.342   2
   0 -15 -11 2136.00 185.414   3
   0  15  12 22.6839 262.165  12
   0  15  12 81.2417 87.4967  16
   0 -15 -12 98.3487 107.081  15
   0 -15 -12 108.713 107.845   3
   0 -15 -12 194.262 166.733   2
   0 -15 -13 879.750 123.870   3
   0 -15 -13 971.333 174.260   2
   0 -15 -13 750.463 131.719  15
   0  15  13 858.017 307.226  12
   0 -15 -14 1438.08 151.541  15
   0 -15 -14 1828.94 184.958   2
   0 -15 -15 554.729 134.688  15
   0 -15 -15 518.186 132.718   2
   0 -15 -16 2695.48 211.062  15
   0 -15 -16 3576.79 212.041   2
   0 -15 -17 853.879 117.505  15
   0  15  17 504.819 101.143  20
   0 -15 -18 2265.63 153.288  15
   0  15  18 1672.45 130.017  20
   0 -15 -19 1606.05 137.105  15
   0 -15 -20 105.765 85.3606  15
   0 -16  11 111.832 53.5973  11
   0 -16  10 86.4636 64.4816  11
   0 -16   9 850.050 81.9376  10
   0 -16   9 1004.56 96.7137  11
   0  16  -9 972.598 125.113   1
   0 -16   8 1248.20 117.972  11
   0 -16   8 1287.78 103.486  10
   0  16  -8 1461.99 148.566   1
   0 -16   7 266.792 83.0254  10
   0  16  -7 551.966 128.442   1
   0 -16   6 669.282 105.681  10
   0 -16   6 1104.08 163.851   2
   0  16  -6 1099.07 151.602   1
   0  16  -5 181.289 86.5320  16
   0 -16   5 121.834 155.643   2
   0  16  -5 43.2481 136.373   1
   0  16  -4 1235.14 135.691  16
   0 -16   4 1636.21 190.530   2
   0  16  -4 1487.79 171.905   1
   0 -16   4 1537.97 149.768   3
   0  16  -3 1907.84 170.043  16
   0 -16   3 1934.41 216.277   2
   0 -16   3 2501.62 194.505   3
   0 -16   2 305.691 348.415  26
   0  16  -2 464.099 324.102  17
   0  16  -2 433.131 114.908  16
   0  16  -2 334.145 267.153   5
   0 -16   2 685.881 189.632   2
   0 -16   2 625.095 151.180   3
   0 -16   1 250.733 368.863  26
   0  16  -1 115.159 119.133  16
   0  16  -1-100.719 332.420  17
   0  16  -1 21.4739 274.723   5
   0 -16   1 60.2768 169.581   2
   0 -16   0 13034.4 1090.91  26
   0  16   0 13288.3 673.034  16
   0  16   0 12710.4 915.398  17
   0  16   0 13115.0 914.410   5
   0 -16   0 12989.9 698.107   2
   0 -16  -1 189.595 395.359  26
   0  16   1 190.175 122.585  16
   0  16   1 310.258 302.283   5
   0 -16  -1 140.226 182.125   2
   0 -16  -2 76.7822 404.988  26
   0  16   2 161.789 133.969  16
   0  16   2 134.182 267.165   5
   0 -16  -2-94.6567 178.667   2
   0  16   3 44.8954 276.689   5
   0  16   3 151.365 134.693  16
   0 -16  -4 883.163 427.995  26
   0 -16  -5 1163.26 202.354   2
   0 -16  -5 1180.96 443.648  26
   0  16   6 360.720 225.882  12
   0 -16  -6 940.514 447.921  26
   0 -16  -6 497.169 182.843   2
   0  16   6 537.474 139.709  16
   0  16   6 285.634 293.005   5
   0  16   7-19.9299 221.344  12
   0 -16  -7 221.482 398.590  26
   0 -16  -7 184.104 175.315   2
   0  16   7 331.534 128.320  16
   0  16   7 258.367 286.427   5
   0  16   8 807.007 268.399  12
   0 -16  -8 144.297 323.682  26
   0 -16  -8 798.537 199.940   2
   0  16   8 578.977 136.064  16
   0  16   8 566.320 304.012   5
   0  16   9 3569.85 453.391  12
   0 -16  -9 3808.12 589.796  26
   0 -16  -9 4248.79 277.545   3
   0 -16  -9 4533.86 305.762   2
   0  16   9 3965.31 249.943  16
   0  16   9 2849.25 429.358   5
   0  16  10 369.462 280.447  12
   0 -16 -10 167.606 289.776  26
   0  16  10 221.791 115.305  16
   0  16  10 326.641 266.774   5
   0 -16 -10 226.384 136.354   3
   0 -16 -10 213.814 175.814   2
   0 -16 -11 1668.81 168.939   3
   0 -16 -11 1611.89 206.189   2
   0  16  11 1759.82 144.623  16
   0 -16 -12 71.5818 159.095   2
   0 -16 -12 26.5557 110.682   3
   0  16  12 42.5699 93.3747  16
   0 -16 -13 147.016 121.962  15
   0 -16 -13 142.223 94.6442   3
   0 -16 -13 180.151 158.863   2
   0 -16 -14 3033.36 220.192  15
   0 -16 -14 4287.34 253.340   2
   0 -16 -15 178.768 103.991  15
   0 -16 -15-2.63825 118.668   2
   0 -16 -16 966.485 120.052  15
   0 -16 -16 1198.67 128.143   2
   0 -16 -17 202.236 105.163  15
   0  16  17 204.748 81.8379  20
   0 -16 -18 351.582 95.5651  15
   0  16  18 318.829 65.3405  20
   0 -16 -19 188.490 78.0069  15
   0 -17  10 81.1805 48.7985  11
   0 -17   9 200.473 58.1195  11
   0 -17   8 300.811 73.4610  11
   0 -17   8 330.479 53.6595  10
   0 -17   7 29.3710 58.4030  10
   0 -17   7-10.9153 73.2989  11
   0 -17   6 613.736 82.6907  10
   0 -17   5-19.3205 139.058   2
   0 -17   5 13.1411 74.7780  10
   0  17  -4 994.047 104.070  16
   0 -17   4 969.031 164.698   2
   0  17  -3-102.183 102.585  16
   0 -17   3 93.8910 158.079   2
   0 -17   3 49.5702 120.160   3
   0  17  -2 1829.89 161.810  16
   0 -17   2 2378.26 222.885   2
   0 -17   2 2385.50 196.825   3
   0  17  -1 1004.87 135.406  16
   0 -17   1 1452.49 199.850   2
   0 -17   1 1530.87 178.261   3
   0  17   0 411.960 120.087  16
   0 -17   0 517.602 188.170   2
   0 -17   0 336.541 156.373   3
   0  17   1-34.5185 122.692  16
   0 -17  -1 131.980 163.676   3
   0 -17  -1 208.804 182.922   2
   0  17   2 439.650 126.165  16
   0 -17  -2 479.469 190.343   2
   0  17   2 310.894 287.070   5
   0  17   3 4556.77 274.508  16
   0  17   3 3211.97 465.329   5
   0  17   4 1692.10 160.686  16
   0  17   4 1048.21 339.015   5
   0 -17  -4 1403.30 472.593  26
   0 -17  -5 687.584 199.090   2
   0 -17  -5 733.326 414.488  26
   0 -17  -6 4416.95 308.341   2
   0  17   6 4336.92 272.464  16
   0  17   7 3551.67 240.740  16
   0 -17  -7 3986.44 290.142   2
   0 -17  -7 4002.43 274.163   3
   0  17   8 2189.81 181.775  16
   0 -17  -8 2124.79 236.471   2
   0 -17  -8 2168.62 204.872   3
   0  17   9 2047.29 178.697  16
   0 -17  -9 2092.57 237.993   2
   0 -17  -9 2459.56 200.417   3
   0  17  10-59.8242 109.423  16
   0 -17 -10 49.4408 122.691   3
   0 -17 -10 103.238 168.758   2
   0  17  11 1475.29 137.014  16
   0 -17 -11 1706.51 157.841   3
   0 -17 -11 1715.02 209.575   2
   0 -17 -12 578.515 118.208   3
   0 -17 -12 575.330 165.104   2
   0 -17 -13 476.721 102.293   3
   0 -17 -13 342.191 148.782   2
   0 -17 -14 1033.26 151.701   2
   0 -17 -15 462.433 120.299   2
   0 -17 -16 627.959 98.2338   2
   0  17  16 545.041 91.0888  20
   0  17  17 329.417 68.6113  20
   0 -18   8 348.341 57.6164  11
   0 -18   7 70.5544 57.4290  11
   0 -18   6 56.3252 67.2332  11
   0 -18   6 78.5112 49.9872  10
   0 -18   5 227.923 63.4391  10
   0 -18   4 11.7505 64.9900  10
   0  18  -4-9.80300 64.7298  16
   0 -18   4-37.3502 129.432   2
   0  18  -3 348.692 84.1824  16
   0 -18   3 318.457 145.659   2
   0  18  -2 399.921 98.1828  16
   0 -18   2 198.111 156.975   2
   0 -18   2 338.507 119.396   3
   0  18  -1 108.206 102.091  16
   0 -18   1 187.901 124.897   3
   0 -18   1 87.6839 162.541   2
   0  18   0 1864.46 170.481  16
   0 -18   0 2236.84 212.158   2
   0 -18   0 2434.21 194.723   3
   0  18   1 265.409 113.594  16
   0 -18  -1 146.361 141.324   3
   0 -18  -1 203.043 175.646   2
   0  18   2-103.215 117.981  16
   0 -18  -2-18.4301 154.978   3
   0 -18  -2 17.3919 175.221   2
   0  18   3 1012.18 137.353  16
   0  18   4-10.2141 112.702  16
   0 -18  -5 163.675 176.047   2
   0 -18  -5 75.0498 140.603   3
   0  18   6 1002.59 147.812  16
   0 -18  -6 1220.15 199.820   2
   0 -18  -6 1308.37 165.802   3
   0  18   7 938.963 141.476  16
   0 -18  -7 1334.75 171.027   3
   0 -18  -7 910.422 206.228   2
   0  18   8 224.597 117.485  16
   0 -18  -8 338.410 183.686   2
   0 -18  -8 339.801 143.242   3
   0  18   9 43.6390 101.423  16
   0 -18  -9 413.980 137.925   3
   0 -18  -9 302.507 182.230   2
   0  18  10 957.703 113.800  16
   0 -18 -10 1157.96 192.181   2
   0 -18 -10 1001.78 154.017   3
   0  18  11 1525.14 129.013  16
   0 -18 -11 1638.55 196.929   2
   0 -18 -11 1487.89 154.797   3
   0 -18 -12 378.817 157.747   2
   0 -18 -12 252.681 101.012   3
   0 -18 -13-21.6619 80.7690   3
   0 -18 -13 60.8323 139.991   2
   0 -18 -14 2936.70 204.461   2
   0 -18 -15 51.1721 94.4521   2
   0  18  16 190.305 64.8509  20
   0 -19   8 136.935 46.2548  24
   0 -19   6 1806.57 111.163  11
   0 -19   5 84.4044 54.8394  11
   0 -19   4 397.953 59.7085  10
   0 -19   3 133.969 61.5235  10
   0  19  -3 71.0848 59.7621  16
   0  19  -2 488.198 82.0751  16
   0 -19   2 357.193 132.721   2
   0  19  -1 155.030 87.6105  16
   0 -19   1 25.8371 138.591   2
   0 -19   1 135.212 100.440   3
   0  19   0 2320.23 163.774  16
   0 -19   0 2449.01 190.015   3
   0 -19   0 2489.97 210.329   2
   0  19   1 1457.49 143.736  16
   0 -19  -1 1743.16 191.517   2
   0  19   2-88.7689 102.828  16
   0 -19  -2 106.441 122.835   3
   0 -19  -2 2.99525 155.355   2
   0  19   3-119.996 107.895  16
   0  19   4-61.5134 111.244  16
   0 -19  -5 97.4899 135.755   3
   0 -19  -5 60.2164 169.508   2
   0 -19  -6 437.885 183.845   2
   0 -19  -6 379.406 143.266   3
   0  19   7 25.7168 99.2632  16
   0 -19  -7 119.367 163.377   2
   0 -19  -7 40.7018 129.130   3
   0  19   8 929.943 120.530  16
   0 -19  -8 974.074 147.302   3
   0 -19  -8 1148.60 189.235   2
   0  19   9 1033.32 108.954  16
   0 -19  -9 843.891 174.052   2
   0 -19  -9 872.291 143.166   3
   0  19  10 93.7754 74.8149  16
   0 -19 -10 84.7110 108.872   3
   0 -19 -10 99.7098 155.291   2
   0 -19 -11 13.2793 134.017   2
   0 -19 -11 21.5317 100.987   3
   0 -19 -12 798.836 136.295   2
   0 -19 -12 775.386 97.0686   3
   0 -19 -13 239.664 118.333   2
   0 -19 -14 329.336 100.081   2
   0 -19 -15 461.794 77.2812   2
   0  19  15 228.980 63.7837  20
   0 -20   3 108.044 44.8747  24
   0 -20   2 174.213 47.8236  10
   0  20  -2 266.423 54.5556  16
   0 -20   1 190.458 55.4191  10
   0  20  -1 157.155 67.8595  16
   0 -20   1 301.728 107.600   2
   0  20   0 745.833 90.0890  16
   0 -20   0 1091.55 114.736   3
   0 -20   0 814.449 129.590   2
   0  20   1 436.066 88.0489  16
   0 -20  -1 606.840 111.390   3
   0 -20  -1 723.708 133.026   2
   0 -20  -2 6418.58 339.451   2
   0 -20  -2 6736.31 333.297   3
   0  20   3 566.302 98.1300  16
   0 -20  -3 818.920 148.293   2
   0 -20  -3 481.627 116.130   3
   0  20   4 611.494 96.7568  16
   0 -20  -5 219.613 121.464   3
   0 -20  -6 80.0066 141.187   2
   0 -20  -6-20.9198 114.286   3
   0  20   7 637.895 99.3695  16
   0 -20  -7 754.933 125.270   3
   0 -20  -7 609.277 146.556   2
   0  20   8 210.735 83.0106  16
   0 -20  -8 342.965 140.119   2
   0 -20  -8 209.130 112.567   3
   0  20   9 311.584 83.0206  16
   0 -20  -9 448.822 101.638   3
   0 -20  -9 462.684 134.351   2
   0  20  10 18.0975 67.6003  16
   0 -20 -10 39.4573 87.6901   3
   0 -20 -10 181.345 122.095   2
   0  20  11 81.3262 61.0562  19
   0 -20 -11 378.275 110.857   2
   0 -20 -11 276.016 79.3381   3
   0 -20 -12 564.250 102.845   2
   0 -20 -13 1101.67 108.478   2
   0 -20 -14 3382.75 138.863   2
   0  20  14 1505.73 122.403  20
   0 -21   0 2163.90 145.310   2
   0  21   1 361.840 65.0134  16
   0 -21  -1 491.499 78.2408   3
   0 -21  -1 422.888 96.2269   2
   0 -21  -2 1161.11 103.608   3
   0 -21  -2 1264.81 121.366   2
   0  21   3 31.3839 64.1780  16
   0 -21  -3 190.625 97.4152   2
   0 -21  -3 99.6001 81.4651   3
   0  21   4 182.770 65.6651  16
   0 -21  -6 418.300 88.6133   3
   0 -21  -6 459.830 115.753   2
   0 -21  -7 1004.88 106.681   3
   0 -21  -7 1040.43 121.938   2
   0  21   8 347.081 66.3625  16
   0 -21  -8 240.862 99.4445   2
   0 -21  -8 328.671 80.6426   3
   0  21   9 2.29515 54.1697  16
   0 -21  -9 72.6077 71.6597   3
   0 -21  -9 34.6327 92.6857   2
   0 -21 -10 323.920 66.8067   3
   0 -21 -10 344.435 91.4764   2
   0 -21 -11 185.336 77.5238   2
   0 -21 -12-11.3625 65.7030   2
   0 -22  -2 1710.64 109.200   2
   0 -22  -3 458.259 69.2858   2
   0 -22  -6 144.608 69.0522   2
   0 -22  -6 60.9409 56.3615   3
   0 -22  -7 102.048 66.5461   2
   0 -22  -8 41.2406 61.7457   2
   0 -22  -9 254.971 60.9619   2
   1 -22  -7 196.587 53.3667   2
   1 -22  -4 124.913 52.8537   2
   1 -21 -11 38.2109 62.8540   2
   1 -21 -10 266.375 76.1415   2
   1 -21  -9 203.538 84.6801   2
  -1  21   8 262.124 55.4392  16
   1 -21  -8 404.951 90.5836   2
  -1  21   7 107.974 59.3900  16
   1 -21  -7 173.389 90.2110   2
   1 -21  -7 99.1920 68.1906   3
  -1  21   6 97.8973 60.1979  16
   1 -21  -6 48.3051 67.2660   3
   1 -21  -5 54.3626 75.2516   3
  -1  21   4 906.630 86.1095  16
   1 -21  -4 1096.56 112.939   2
   1 -21  -3 3370.41 183.425   3
   1 -21  -3 3602.87 188.442   2
  -1  21   2-10.8598 54.4875  16
   1 -21  -2 94.1599 69.1595   3
   1 -21  -2 124.503 86.6459   2
   1 -21  -1 498.989 87.2937   2
   1 -20 -13 529.851 83.1841   2
   1 -20 -12 674.559 100.987   2
   1 -20 -11 67.5773 95.1753   2
   1 -20 -10 21.5013 73.7117   3
   1 -20 -10 140.794 109.000   2
  -1  20   9 1363.35 109.164  16
   1 -20  -9 1581.13 130.197   3
   1 -20  -9 1785.93 154.900   2
  -1  20   8 70.3906 71.1498  16
   1 -20  -8-13.5585 123.252   2
   1 -20  -8 6.54395 95.1827   3
  -1  20   7 1693.39 132.314  16
   1 -20  -7 2040.44 174.916   2
   1 -20  -7 2029.32 158.664   3
  -1  20   6 279.170 80.0497  16
   1 -20  -6 386.711 112.699   3
   1 -20  -5 51.0100 100.926   3
  -1  20   4 583.123 94.6982  16
  -1  20   3 186.896 79.4613  16
   1 -20  -3 77.2415 117.219   2
   1 -20  -3-64.2842 102.704   3
  -1  20   2 101.073 73.7228  16
   1 -20  -2 4.58483 101.793   3
   1 -20  -2 141.770 121.933   2
  -1  20   1 1950.60 142.147  16
   1 -20  -1 2468.85 169.688   2
   1 -20  -1 2327.19 159.673   3
   1 -20   0 1563.19 124.907   3
   1 -20   0 1804.16 138.829   2
  -1  20  -1 200.977 61.7978  16
   1 -20   1 272.442 57.3538  10
   1 -20   2 25.7820 45.2342  10
   1 -19 -15 1692.88 113.900   2
   1 -19 -14 285.676 92.5648   2
   1 -19 -13 59.5929 108.460   2
   1 -19 -12 352.086 117.782   2
   1 -19 -11 223.067 86.9023   3
   1 -19 -11 68.6115 126.121   2
  -1  19  10 199.701 73.8260  16
   1 -19 -10 195.604 97.4735   3
   1 -19 -10 179.598 145.314   2
  -1  19   9 1641.46 134.945  16
   1 -19  -9 2031.56 165.382   3
   1 -19  -9 2049.23 195.708   2
  -1  19   8-117.730 84.3507  16
   1 -19  -8 152.719 164.486   2
   1 -19  -8 80.7008 115.291   3
  -1  19   7 233.430 98.3146  16
   1 -19  -7 256.520 125.882   3
   1 -19  -7 435.657 160.651   2
  -1  19   6 831.082 113.825  16
   1 -19  -6 858.350 140.304   3
   1 -19  -6 948.423 176.445   2
   1 -19  -5 61.3466 139.663   3
  -1  19   4 132.793 106.694  16
  -1  19   3 1002.12 123.821  16
   1 -19  -3 1301.59 176.799   2
  -1  19   2 121.813 100.859  16
   1 -19  -2 317.795 129.816   3
   1 -19  -2 255.983 155.268   2
   1 -19  -1 4054.97 237.781   3
   1 -19  -1 3673.03 246.675   2
  -1  19   0 272.281 91.5179  16
   1 -19   0 378.655 145.502   2
   1 -19   0 356.412 111.882   3
  -1  19  -1 141.358 81.5007  16
   1 -19   1 66.7180 125.123   2
   1 -19   1 123.435 96.6940   3
  -1  19  -2 479.477 76.9475  16
   1 -19   2 420.753 123.504   2
   1 -19   3 47.5902 60.9452  10
  -1  19  -3 57.2201 59.3062  16
   1 -19   4 144.259 53.5408  10
   1 -19   5 158.707 55.1947  11
   1 -19   5 152.593 44.8106  10
   1 -19   6 54.3190 58.6315  24
   1 -19   6 136.412 47.7223  11
   1 -19   7 375.628 56.9493  24
   1 -18 -15 144.200 92.8435   2
  -1  18  15 111.532 57.6016  20
   1 -18 -14 109.089 111.333   2
   1 -18 -13 162.458 128.437   2
   1 -18 -12 609.623 157.221   2
   1 -18 -12 437.653 100.886   3
   1 -18 -11 543.978 166.423   2
   1 -18 -11 448.016 108.537   3
  -1  18  10 535.601 104.484  16
   1 -18 -10 1004.64 132.234   3
   1 -18 -10 1005.52 189.936   2
  -1  18   9 255.357 101.068  16
   1 -18  -9 363.522 127.647   3
   1 -18  -9 301.503 179.760   2
  -1  18   8 8.66965 105.272  16
   1 -18  -8 20.6454 183.082   2
   1 -18  -8 304.146 132.050   3
  -1  18   7 4179.18 273.648  16
   1 -18  -7 4998.17 294.875   3
   1 -18  -7 5066.85 324.085   2
  -1  18   6 196.303 129.683  16
   1 -18  -6 227.751 186.036   2
   1 -18  -6 357.350 142.908   3
   1 -18  -5 144.137 156.601   3
  -1  18   3 113.004 115.003  16
   1 -18  -3 269.618 180.878   2
  -1  18   2 807.480 127.855  16
   1 -18  -2 953.228 157.339   3
   1 -18  -2 924.513 185.350   2
  -1  18   1-33.2965 109.177  16
   1 -18  -1-155.182 138.311   3
   1 -18  -1-45.3343 164.357   2
  -1  18   0 890.179 121.841  16
   1 -18   0 747.879 175.426   2
   1 -18   0 985.850 156.463   3
  -1  18  -1 869.040 119.964  16
   1 -18   1 1300.94 151.274   3
   1 -18   1 1022.13 169.084   2
  -1  18  -2 218.498 94.5611  16
   1 -18   2 319.037 120.365   3
   1 -18   2 285.868 141.598   2
  -1  18  -3 1424.02 115.540  16
   1 -18   3 1534.04 165.746   2
   1 -18   4 70.0968 71.9718  10
  -1  18  -4 42.1142 62.9462  16
   1 -18   5 45.5909 62.6329  10
   1 -18   6 182.235 55.8866  10
   1 -18   6 218.484 66.3948  11
   1 -18   7 1563.29 104.616  10
   1 -18   7 2069.64 117.248  11
   1 -18   8 234.179 51.6518  11
   1 -18  10 311.912 49.4582  24
   1 -17 -16 151.760 91.9965   2
  -1  17  16 131.535 58.4049  20
   1 -17 -15 2571.88 187.083   2
   1 -17 -14 103.328 136.499   2
   1 -17 -13-30.1439 84.6062   3
   1 -17 -13 123.677 156.382   2
   1 -17 -12 916.669 114.546   3
   1 -17 -12 643.188 186.664   2
  -1  17  11 599.739 103.278  16
   1 -17 -11 744.086 128.385   3
   1 -17 -11 742.068 188.601   2
  -1  17  10 2296.47 165.891  16
   1 -17 -10 2428.86 238.492   2
   1 -17 -10 2180.36 196.230   3
  -1  17   9 134.651 119.209  16
   1 -17  -9 309.320 178.371   2
   1 -17  -9 152.220 132.253   3
  -1  17   8-14.2761 112.216  16
   1 -17  -8-25.8921 128.020   3
   1 -17  -8-19.3964 191.734   2
  -1  17   7 1852.99 178.911  16
   1 -17  -7 2197.68 234.000   2
   1 -17  -7 2042.33 198.494   3
  -1  17   6 782.074 141.257  16
   1 -17  -6 858.211 169.104   3
   1 -17  -6 714.932 195.856   2
   1 -17  -5 4289.80 290.663   3
   1 -17  -4 265.513 159.011   3
  -1  17   3 412.325 126.384  16
   1 -17  -3 291.188 195.040   2
  -1  17   2 328.454 134.050  16
   1 -17  -2 311.775 194.491   2
   1 -17  -2 458.709 165.010   3
  -1  17   1 1655.66 162.494  16
   1 -17  -1 1777.03 224.330   2
   1 -17  -1 1891.84 192.460   3
  -1  17   0-28.0555 119.681  16
   1 -17   0 31.8649 179.480   2
   1 -17   0 7.58050 145.326   3
  -1  17  -1 2284.46 179.823  16
   1 -17   1 2813.01 214.377   3
   1 -17   1 2418.65 233.100   2
  -1  17  -2 2359.73 180.364  16
   1 -17   2 2526.00 228.296   2
  -1  17  -3 1135.92 126.950  16
   1 -17   3 1365.63 181.857   2
  -1  17  -4 447.365 91.3672  16
   1 -17   4 480.727 146.238   2
   1 -17   5 2066.75 147.052  10
  -1  17  -5 2155.74 138.340  16
   1 -17   6 465.237 79.6617  10
   1 -17   7 588.432 77.5628  10
   1 -17   7 653.690 87.2160  11
   1 -17   8 771.644 84.4566  11
   1 -17   8 813.017 74.3744  10
   1 -17   9 2117.79 123.413  10
   1 -17   9 2302.30 134.601  11
   1 -17  10-3.51777 47.5287  11
   1 -16 -18 419.883 92.6981  15
   1 -16 -17 276.915 98.0200  15
   1 -16 -16 1274.96 138.545  15
  -1  16  16 1112.68 112.306  20
   1 -16 -15 216.572 126.118   2
   1 -16 -15 297.532 111.649  15
   1 -16 -14 606.948 159.067   2
   1 -16 -14 490.431 123.976  15
   1 -16 -13 82.6949 165.066   2
   1 -16 -13 5.41174 87.9584   3
   1 -16 -13-135.906 121.274  15
   1 -16 -12 3254.94 213.670   3
   1 -16 -12 3718.66 263.355   2
   1 -16 -11 98.6993 121.861  15
  -1  16  11 68.8683 99.9148  16
   1 -16 -11 169.704 180.634   2
   1 -16 -11 139.998 120.013   3
  -1  16  10 194.681 111.413  16
   1 -16 -10 211.124 123.641   3
   1 -16 -10 208.259 178.353   2
  -1  16   9 802.236 289.585  12
   1 -16  -9 1342.16 216.781   2
   1 -16  -9 1140.18 166.935   3
  -1  16   9 1148.36 138.499  16
  -1  16   9 723.221 298.809   5
   1 -16  -8 279.233 368.242  26
  -1  16   8-41.2837 230.278  12
   1 -16  -8 154.626 189.259   2
   1 -16  -8 189.350 138.003   3
  -1  16   8 106.751 123.184  16
  -1  16   8 163.379 264.432   5
   1 -16  -7 5501.99 685.431  26
  -1  16   7 4170.93 506.227  12
   1 -16  -7 5949.73 389.396   2
   1 -16  -7 6414.53 368.008   3
  -1  16   7 6393.90 340.835  16
  -1  16   7 4751.47 555.096   5
   1 -16  -6 73.4581 376.021  26
  -1  16   6 173.447 215.177  12
  -1  16   6 314.673 127.259  16
  -1  16   6 454.774 315.546   5
   1 -16  -6 165.520 182.999   2
   1 -16  -6 144.758 141.806   3
   1 -16  -5 708.671 424.388  26
  -1  16   5 615.905 304.696   5
   1 -16  -5 947.802 168.611   3
   1 -16  -4 5997.91 735.019  26
   1 -16  -4 6807.18 398.766   3
  -1  16   3-16.4050 121.845  16
  -1  16   3 22.3218 282.095   5
   1 -16  -2 113.212 383.830  26
  -1  16   2 123.004 140.411  16
  -1  16   2 66.9583 285.592   5
   1 -16  -2 184.220 191.545   2
   1 -16  -2 169.329 156.344   3
   1 -16  -1 4182.27 607.599  26
  -1  16   1 3345.76 236.896  16
  -1  16   1 2944.96 430.952   5
   1 -16  -1 4066.79 281.214   3
   1 -16  -1 3415.48 281.468   2
   1 -16   0 4315.27 613.907  26
  -1  16   0 3637.08 259.028  16
  -1  16   0 3713.48 470.779   5
   1 -16   0 4270.88 290.880   3
   1 -16   0 4305.76 303.373   2
   1 -16   1 1093.38 446.667  26
  -1  16  -1 960.580 318.559   5
   1 -16   1 1226.38 168.639   3
   1 -16   1 1026.86 194.944   2
  -1  16  -1 957.240 138.577  16
   1 -16   2 2654.62 244.221   2
   1 -16   2 3326.54 229.898   3
  -1  16  -2 2690.94 202.059  16
   1 -16   3 687.090 140.765   3
   1 -16   3 719.632 168.973   2
  -1  16  -3 508.945 116.580  16
   1 -16   4-59.8441 113.738   3
   1 -16   4 264.587 156.262   2
  -1  16  -4 2.23806 94.1982  16
   1 -16   5 279.830 153.018   2
  -1  16  -5 64.8927 81.5783  16
   1 -16   6 27.1996 89.6445  10
   1 -16   7 736.801 98.6682  10
   1 -16   8 302.599 82.0090  11
   1 -16   8 343.101 76.9839  10
   1 -16   9 182.383 74.6913  11
   1 -16   9 192.103 62.2406  10
   1 -16  10 2071.50 127.457  10
   1 -16  10 2290.08 138.449  11
   1 -16  11 519.297 67.1187  11
   1 -16  12 768.316 65.6998  11
   1 -16  13 233.880 52.7242  24
   1 -15 -19 206.416 97.5069  15
   1 -15 -18 113.299 105.710  15
   1 -15 -17 361.708 117.784  15
  -1  15  16 734.082 103.983  20
   1 -15 -16 1098.20 135.360  15
   1 -15 -16 1128.77 138.802   2
   1 -15 -15 4052.03 262.257  15
   1 -15 -15 4788.68 280.871   2
   1 -15 -14 424.437 133.534  15
   1 -15 -14 466.150 152.817   2
   1 -15 -13 41.5184 129.252  15
   1 -15 -13 270.120 163.060   2
  -1  15  12 287.399 279.113  12
   1 -15 -12 392.778 126.975  15
  -1  15  12 445.854 92.1533  16
   1 -15 -12 576.126 185.356   2
   1 -15 -12 547.497 114.259   3
   1 -15 -11 3611.16 268.788   2
   1 -15 -11 3307.13 225.893   3
   1 -15 -11 2802.01 214.902  15
  -1  15  11 3061.02 198.527  16
  -1  15  11 2900.11 376.451   5
  -1  15  10 945.891 290.256   5
   1 -15 -10 1264.11 159.783   3
   1 -15 -10 1033.34 200.590   2
   1 -15 -10 835.708 354.432  26
  -1  15  10 682.618 297.378  12
  -1  15  10 1265.96 135.127  16
   1 -15 -10 1004.07 145.449  15
  -1  15   9 253.946 285.422   5
   1 -15  -9 90.9300 175.275   2
   1 -15  -9 74.4908 123.586   3
   1 -15  -9 588.586 394.205  26
  -1  15   9 304.002 273.367  12
  -1  15   9 171.380 107.688  16
   1 -15  -9 82.5001 112.236  15
   1 -15  -8-71.2909 376.034  26
  -1  15   8-169.229 258.453  12
   1 -15  -8 128.797 122.003   3
   1 -15  -8 116.694 184.813   2
  -1  15   8 141.508 114.970  16
  -1  15   8-40.5738 283.363   5
   1 -15  -7 364.398 359.126  26
  -1  15   7 205.101 263.008  12
   1 -15  -7 470.447 178.997   2
  -1  15   7 381.040 129.486  16
  -1  15   7 459.393 299.926   5
  -1  15   6 806.906 267.895  12
   1 -15  -6 1581.66 210.340   2
  -1  15   6 1459.90 157.119  16
   1 -15  -6 1558.11 450.012  26
  -1  15   5 187.617 220.129  12
   1 -15  -5 239.633 174.858   2
   1 -15  -5-225.372 393.982  26
  -1  15   5 201.207 124.816  16
   1 -15  -4 2350.31 538.304  26
  -1  15   4 1969.25 312.480  12
  -1  15   3 405.771 142.727  16
  -1  15   2 94.1146 134.564  16
   1 -15  -2 86.8919 164.426   2
  -1  15   1 7018.64 380.199  16
   1 -15  -1 7146.13 788.645  26
   1 -15  -1 6165.65 403.574   2
   1 -15   0 3898.17 616.206  26
  -1  15   0 3670.86 245.878  16
  -1  15   0 2923.72 435.114  17
  -1  15   0 3377.50 440.576   5
   1 -15   0 3616.78 275.749   2
   1 -15   1 11870.5 975.614  26
  -1  15  -1 10141.0 539.766  16
  -1  15  -1 9732.16 766.556  17
  -1  15  -1 9416.50 765.728   5
   1 -15   1 10203.8 564.978   2
   1 -15   1 11126.6 569.867   3
   1 -15   2 1233.99 446.420  26
  -1  15  -2 1270.74 347.362  17
  -1  15  -2 1430.36 160.733  16
  -1  15  -2 1654.97 350.497   5
   1 -15   2 1620.57 207.941   2
   1 -15   2 1908.67 184.563   3
   1 -15   3 66.5629 327.599  26
  -1  15  -3 27.4451 103.571  16
  -1  15  -3 154.431 317.801  17
  -1  15  -3 122.147 247.641   5
   1 -15   3-94.5531 165.607   2
   1 -15   3 336.137 139.326   3
   1 -15   4 184.395 314.796  26
  -1  15  -4 431.446 257.173   5
   1 -15   4 283.440 119.805   3
   1 -15   4 151.339 160.482   2
  -1  15  -4 362.943 145.183   1
  -1  15  -4 291.245 106.540  16
  -1  15  -5 6469.14 362.084   1
   1 -15   5 6592.91 377.790   2
   1 -15   5 6318.97 357.784   3
  -1  15  -5 6062.20 338.708  16
   1 -15   6 2353.34 197.307   2
  -1  15  -6 2212.05 180.592   1
  -1  15  -6 1817.17 146.201  16
  -1  15  -7 1077.57 149.432   1
   1 -15   7 910.679 114.794  10
  -1  15  -8 2027.48 166.014   1
   1 -15   8 1863.94 145.968  10
  -1  15  -9 3985.14 242.840   1
   1 -15   9 4195.78 237.221  11
   1 -15   9 3950.24 228.559  10
  -1  15 -10 1228.75 122.164   1
   1 -15  10 1206.73 97.7506  10
   1 -15  10 1089.63 111.680  11
   1 -15  11 447.118 79.4886  11
   1 -15  11 401.677 62.8038  10
   1 -15  12 352.395 51.1538  10
   1 -15  12 355.785 66.2102  11
   1 -15  13 599.533 66.1510  11
   1 -15  14 141.972 55.5866  24
   1 -14 -21 36.6064 81.1442  15
   1 -14 -20 65.0002 90.9022  15
   1 -14 -19 2542.63 179.550  15
   1 -14 -18 155.427 111.096  15
   1 -14 -17 798.596 114.784   2
   1 -14 -17 666.863 133.122  15
  -1  14  16 366.251 103.966  20
   1 -14 -16 436.367 124.706   2
   1 -14 -16 414.568 133.708  15
   1 -14 -15 9.55708 138.042   2
   1 -14 -15 226.179 134.214  15
   1 -14 -14 79.0675 147.099   2
   1 -14 -14 141.960 137.636  15
  -1  14  13 111.981 270.179  12
   1 -14 -13 247.801 130.481  15
   1 -14 -13-137.361 340.157   7
   1 -14 -13 305.916 159.759   2
  -1  14  12 2049.53 379.470  12
   1 -14 -12 1959.65 176.441  15
  -1  14  12 2148.00 152.313  16
   1 -14 -12 2259.56 224.227   2
   1 -14 -12 2090.61 172.109   3
  -1  14  11 170.643 218.957   5
   1 -14 -11 499.034 178.022   2
   1 -14 -11 473.353 122.157   3
   1 -14 -11 193.024 304.010  26
  -1  14  11 380.762 288.165  12
  -1  14  11 343.208 107.008  16
   1 -14 -11 286.333 129.651  15
  -1  14  10 3634.74 426.072   5
   1 -14 -10 4406.37 272.636   3
   1 -14 -10 4280.46 308.303   2
   1 -14 -10 2975.39 531.882  26
  -1  14  10 3903.09 474.417  12
  -1  14  10 4268.31 249.710  16
   1 -14 -10 4038.80 257.692  15
  -1  14   9 887.878 300.916   5
   1 -14  -9 1391.55 163.699   3
   1 -14  -9 1431.83 198.959   2
   1 -14  -9 825.259 393.545  26
  -1  14   9 603.678 305.364  12
  -1  14   9 1285.60 132.635  16
   1 -14  -9 1051.57 141.562  15
   1 -14  -8 220.318 175.317   2
   1 -14  -8-385.657 361.096  26
  -1  14   8 188.378 254.674  12
  -1  14   8 188.635 104.172  16
   1 -14  -8 157.268 110.705  15
   1 -14  -7 1312.60 187.838   2
   1 -14  -7 1067.83 437.341  26
  -1  14   7 931.062 283.709  12
  -1  14   7 1068.29 138.614  16
   1 -14  -7 801.608 126.497  15
  -1  14   6 7528.52 680.605  12
   1 -14  -6 10180.3 549.379   2
  -1  14   6 10327.3 515.485  16
   1 -14  -6 7926.27 868.602  26
  -1  14   5 795.805 277.760  12
   1 -14  -5 1302.11 196.834   2
   1 -14  -5 1417.59 478.447  26
  -1  14   5 1513.71 151.270  16
   1 -14  -4-109.896 386.418  26
  -1  14   4 52.6168 217.987  12
  -1  14   3 724.393 223.471  12
  -1  14   3 770.469 132.095  16
   1 -14  -3 995.080 472.855  26
  -1  14   2 214.686 118.230  16
   1 -14  -2 180.174 158.675   2
  -1  14   1 10914.5 768.995  17
  -1  14   1 10241.7 537.321  16
   1 -14  -1 10654.9 967.026  26
   1 -14  -1 10165.8 560.761   2
  -1  14   0 2033.81 175.282  16
  -1  14   0 2227.49 402.313  17
   1 -14   0 1876.73 518.907  26
   1 -14   0 1835.42 202.925   2
  -1  14  -1 2618.39 189.181  16
  -1  14  -1 2547.70 404.790  17
   1 -14   1 2754.40 551.905  26
  -1  14  -1 2434.22 193.274   1
   1 -14   1 2375.54 226.820   2
  -1  14  -2 9254.66 492.796  16
  -1  14  -2 8730.08 728.485  17
   1 -14   2 9593.59 892.142  26
  -1  14  -2 9683.32 499.703   1
   1 -14   2 9441.57 519.415   2
   1 -14   3 1622.53 470.027  26
  -1  14  -3 1927.24 394.167  17
  -1  14  -3 1823.13 159.713  16
  -1  14  -3 2000.22 360.599   5
   1 -14   3 2114.21 183.114   3
   1 -14   3 1892.65 203.156   2
  -1  14  -3 2058.19 181.469   1
   1 -14   4 126.854 320.869  26
  -1  14  -4 353.838 109.660  16
  -1  14  -4 258.316 334.524  17
  -1  14  -4 156.461 254.667   5
   1 -14   4 395.147 160.949   2
   1 -14   4 403.434 126.345   3
  -1  14  -4 322.847 127.184   1
   1 -14   5 1654.67 395.182  26
  -1  14  -5 2035.74 186.165   1
   1 -14   5 1992.53 167.317   3
   1 -14   5 1775.32 202.145   2
  -1  14  -5 1679.10 383.351  17
  -1  14  -5 1954.74 149.237  16
   1 -14   6 1513.80 140.755   3
   1 -14   6 1636.50 180.002   2
  -1  14  -6 1417.08 168.336   1
  -1  14  -6 1257.97 121.368  16
   1 -14   7 404.917 102.655  10
   1 -14   7 542.414 152.785   2
  -1  14  -7 631.562 147.330   1
   1 -14   8 29.5529 90.2930  10
   1 -14   8 123.194 84.6846  25
  -1  14  -8-42.8999 131.075   1
   1 -14   9 2.12014 84.8679  10
   1 -14   9 93.1392 83.9733  25
  -1  14  -9 68.6669 121.666   1
   1 -14  10 525.958 99.4159  11
   1 -14  10 383.877 84.7788  10
   1 -14  10 419.188 91.5094  25
  -1  14 -10 445.919 119.180   1
   1 -14  11 433.913 90.6537  11
   1 -14  11 562.370 77.9557  10
   1 -14  11 449.448 91.4673  25
  -1  14 -11 489.961 112.654   1
   1 -14  12 425.653 69.1350  10
   1 -14  12 369.066 87.1752  11
  -1  14 -12 478.272 89.5015   1
   1 -14  12 397.708 87.6790  25
   1 -14  13 1098.16 102.877  25
   1 -14  13 1226.23 98.9665  11
   1 -14  13 1294.35 87.1474  10
   1 -14  14 582.301 68.3535  11
   1 -14  14 510.279 68.4457  25
   1 -14  15 132.575 41.6296  25
   1 -13 -21 80.2065 92.4789  15
   1 -13 -20 190.654 102.986  15
   1 -13 -19 173.145 115.779  15
   1 -13 -18 256.279 127.671  15
   1 -13 -17 2114.04 185.157  15
   1 -13 -17 2147.73 164.409   2
  -1  13  16 263.342 106.467  20
   1 -13 -16 187.423 121.164   2
   1 -13 -16 370.711 143.159  15
   1 -13 -15 717.881 145.195   2
  -1  13  15 744.598 141.787  14
   1 -13 -15 870.416 148.610  15
  -1  13  15 786.464 293.795  12
  -1  13  14 821.858 294.179  12
   1 -13 -14 436.349 146.747  15
  -1  13  14 506.109 140.249  14
   1 -13 -14 366.612 370.166   7
   1 -13 -14 634.681 161.614   2
   1 -13 -13 508.696 143.999  15
  -1  13  13 605.345 141.769  14
   1 -13 -13 708.816 163.228   2
  -1  13  12 3499.40 460.196  12
   1 -13 -12 3262.38 552.479   7
  -1  13  12 4100.67 230.339  16
   1 -13 -12 3703.71 258.229  15
   1 -13 -12 4374.20 289.407   2
   1 -13 -11 12835.8 673.275   2
   1 -13 -11 13007.2 652.994   3
   1 -13 -11 11401.8 977.750  26
  -1  13  11 12909.7 900.484  12
  -1  13  11 12730.8 628.997  16
   1 -13 -11 11953.4 638.234  15
  -1  13  11 12806.7 817.898   5
   1 -13 -11 11463.6 956.011   7
  -1  13  10 2735.15 370.733   5
   1 -13 -10 1970.32 529.449   7
   1 -13 -10 2835.09 241.813   2
   1 -13 -10 2637.12 200.002   3
   1 -13 -10 2111.37 456.090  26
  -1  13  10 2018.83 391.051  12
  -1  13  10 2471.21 175.204  16
   1 -13 -10 2634.28 194.263  15
   1 -13  -9 23061.1 1520.48   7
   1 -13  -9 25634.7 1241.16   2
   1 -13  -9 22658.8 1584.43  26
  -1  13   9 27008.4 1476.97  12
  -1  13   9 25401.4 1204.31  16
   1 -13  -9 23567.5 1205.42  15
   1 -13  -8 3611.92 271.760   2
   1 -13  -8 2882.10 514.790  26
  -1  13   8 2962.03 420.228  12
  -1  13   8 3893.58 222.171  16
   1 -13  -8 3318.44 228.537  15
   1 -13  -7 6689.05 393.174   2
   1 -13  -7 6575.44 723.218  26
  -1  13   7 6968.22 578.398  12
  -1  13   7 6974.01 356.541  16
   1 -13  -7 5930.18 351.487  15
   1 -13  -6 1394.02 181.648   2
   1 -13  -6 1525.26 446.079  26
  -1  13   6 1006.44 297.735  12
  -1  13   6 1552.09 143.046  16
   1 -13  -6 1567.30 139.413  15
  -1  13   5 9821.92 741.874  12
   1 -13  -5 10793.7 587.391   2
   1 -13  -5 12081.7 979.347  26
  -1  13   5 11143.2 559.611  16
  -1  13   4 7084.43 573.319  12
   1 -13  -4 7869.05 789.708  26
  -1  13   3 13527.0 889.992  12
   1 -13  -3 16754.5 1169.79  26
  -1  13   2 1124.42 136.477  16
  -1  13   2 1013.55 331.283  17
  -1  13   2 834.669 227.702  12
   1 -13  -2 1017.35 164.155   2
  -1  13   1 7713.79 579.531  12
  -1  13   1 9777.97 676.717  17
  -1  13   1 8787.74 453.014  16
   1 -13  -1 8257.42 849.265  26
   1 -13  -1 8530.28 478.729   2
  -1  13   0 9522.56 493.129  16
  -1  13   0 9487.79 706.711  17
   1 -13   0 9302.84 869.168  26
  -1  13   0 9516.03 490.291   1
   1 -13   0 9476.10 518.345   2
  -1  13  -1 14477.4 958.451  17
  -1  13  -1 14260.3 731.502  16
   1 -13   1 13103.8 1113.67  26
   1 -13   1 15025.3 754.668   2
  -1  13  -1 14853.1 732.628   1
  -1  13  -2 72.9257 305.161  17
  -1  13  -2-44.7481 97.5304  16
   1 -13   2-237.467 351.488  26
  -1  13  -2 243.863 113.161   1
   1 -13   2 31.8250 145.676   2
  -1  13  -3 1366.55 131.564  16
  -1  13  -3 851.174 367.777  17
   1 -13   3 1183.75 454.447  26
   1 -13   3 1388.59 179.578   2
  -1  13  -3 1413.92 152.730   1
   1 -13   4 751.109 383.724  26
  -1  13  -4 921.472 355.554  17
  -1  13  -4 1204.93 133.442  16
  -1  13  -4 1331.48 313.813   5
   1 -13   4 1469.42 173.515   2
  -1  13  -4 1362.02 150.646   1
   1 -13   4 1260.53 149.123   3
   1 -13   5 5172.46 614.957  26
  -1  13  -5 5837.13 315.305  16
  -1  13  -5 6033.44 582.325  17
  -1  13  -5 5298.38 505.808   5
   1 -13   5 5636.82 350.094   2
  -1  13  -5 5866.94 334.497   1
   1 -13   5 5773.71 333.455   3
   1 -13   6 735.713 300.100  26
   1 -13   6 773.816 151.802   2
  -1  13  -6 845.362 137.278   1
   1 -13   6 833.151 119.709   3
  -1  13  -6 797.385 105.175  16
  -1  13  -6 1029.62 348.415  17
   1 -13   7 6811.72 395.669   2
  -1  13  -7 7309.30 390.698   1
  -1  13  -7 5945.85 628.960  17
   1 -13   8 90.0945 133.782   2
  -1  13  -8 40.9224 142.998   1
   1 -13   8 40.8608 99.4929  10
  -1  13  -9 5745.78 318.917   1
   1 -13   9 4854.14 291.184  10
  -1  13 -10 203.496 131.163   1
   1 -13  10 19.7481 103.281  11
   1 -13  10 86.5487 90.4159  10
  -1  13 -11 458.899 124.708   1
   1 -13  11 222.939 94.7573  11
   1 -13  11 175.553 86.4280  10
   1 -13  11 166.797 98.9871  25
  -1  13 -12 766.293 119.413   1
   1 -13  12 677.358 89.6072  10
   1 -13  12 718.521 103.148  11
   1 -13  12 659.881 119.135  25
  -1  13 -13 406.413 95.8570   1
   1 -13  13 332.340 68.3887  10
   1 -13  13 244.983 84.1834  11
   1 -13  13 298.009 101.095  25
   1 -13  14 162.417 71.1116  11
   1 -13  14 143.412 53.0323  10
   1 -13  14-2.25919 86.9653  25
   1 -13  15 65.4157 58.0584  11
   1 -13  15 57.1080 69.0088  25
   1 -13  16 50.6163 53.6377  25
   1 -12 -23 43.7292 59.8257   1
   1 -12 -22 103.551 86.4335  15
   1 -12 -21-45.9443 101.209  15
   1 -12 -20 230.294 115.404  15
   1 -12 -19 5156.89 321.099  15
  -1  12  19 6008.84 314.783  14
   1 -12 -18 130.082 133.582  15
   1 -12 -17 69.3549 133.126  15
  -1  12  16 2217.41 174.472  20
  -1  12  16 1918.84 361.982  12
   1 -12 -16 2103.17 192.715  15
   1 -12 -16 2510.22 183.588   2
  -1  12  15-21.7909 250.588  12
  -1  12  15 108.310 142.900  14
   1 -12 -15-71.0928 150.448  15
   1 -12 -15-56.9808 368.814   7
   1 -12 -15 185.549 124.303   2
   1 -12 -14 2680.75 213.127   2
  -1  12  14 2700.88 209.322  14
  -1  12  14 2950.26 420.516  12
   1 -12 -14 2334.94 213.589  15
   1 -12 -14 2461.07 513.554   7
   1 -12 -13 1130.69 169.667   2
   1 -12 -13 1334.65 437.446   7
   1 -12 -13 1143.67 160.380  15
  -1  12  13 1459.81 169.042  14
   1 -12 -12 219.365 144.121   2
   1 -12 -12 122.009 134.172  15
  -1  12  12 142.851 121.230  14
  -1  12  12 212.248 73.9956  16
   1 -12 -12 362.559 419.790   7
  -1  12  12 56.1048 180.338   5
   1 -12 -11 4387.11 618.084   7
  -1  12  11 5650.66 470.694   5
   1 -12 -11 5248.76 338.262   2
   1 -12 -11 5310.10 313.157   3
   1 -12 -11 4117.93 560.892  26
  -1  12  11 5118.18 533.547  12
   1 -12 -11 5226.26 311.840  15
  -1  12  11 5865.09 294.467  16
  -1  12  11 5300.38 321.483  14
   1 -12 -10 502.194 384.991   7
   1 -12 -10 263.077 98.2894   3
   1 -12 -10 245.618 152.907   2
   1 -12 -10 61.3354 299.899  26
  -1  12  10-102.294 259.724  12
  -1  12  10 110.308 83.0381  16
  -1  12  10 217.276 110.000  14
   1 -12 -10 89.9103 108.250  15
   1 -12  -9 1506.35 430.106   7
   1 -12  -9 1217.04 174.102   2
   1 -12  -9 806.407 376.502  26
  -1  12   9 1145.53 294.052  12
  -1  12   9 1313.46 116.978  16
   1 -12  -9 1098.10 129.439  15
  -1  12   9 1176.68 136.943  14
   1 -12  -8 1229.57 394.980   7
   1 -12  -8 972.947 159.969   2
   1 -12  -8 622.787 345.266  26
  -1  12   8 1009.26 293.216  12
  -1  12   8 1064.25 118.750  16
   1 -12  -8 1091.68 124.171  15
   1 -12  -7 10005.7 827.740   7
   1 -12  -7 10939.1 570.771   2
   1 -12  -7 10088.4 882.490  26
  -1  12   7 12321.3 781.134  12
  -1  12   7 10916.3 539.919  16
   1 -12  -7 10046.9 536.421  15
   1 -12  -6 6730.19 381.995   2
   1 -12  -6 6437.33 704.827  26
  -1  12   6 5988.47 542.299  12
  -1  12   6 7156.58 350.670  16
   1 -12  -6 5987.17 345.462  15
   1 -12  -5 7085.81 367.707   2
   1 -12  -5 5819.57 663.868  26
  -1  12   5 6380.69 527.429  12
   1 -12  -5 5600.50 328.907  15
  -1  12   5 6602.25 336.903  16
  -1  12   4 1949.74 311.607  12
  -1  12   3 2163.85 299.826  12
  -1  12   2 3398.60 412.070  17
  -1  12   2 3130.95 195.162  16
  -1  12   2 2772.58 329.097  12
   1 -12  -2 3042.73 224.632   2
  -1  12   1 6517.60 558.945  17
  -1  12   1 6485.86 344.738  16
  -1  12   1 6343.92 478.095  12
   1 -12  -1 6316.14 365.069   2
  -1  12   1 6196.57 341.471   1
  -1  12   0 1572.48 246.382  12
  -1  12   0 1983.24 156.645  16
  -1  12   0 1831.61 348.427  17
   1 -12   0 2732.55 496.314  26
   1 -12   0 2234.96 185.558   2
  -1  12   0 2238.16 152.904   1
  -1  12  -1 5614.73 307.869  16
  -1  12  -1 5355.63 517.358  17
   1 -12   1 6156.00 691.525  26
  -1  12  -1 5605.34 306.062   1
   1 -12   1 5471.79 332.054   2
  -1  12  -2 203.534 284.056  17
  -1  12  -2 559.482 103.653  16
   1 -12   2 692.284 375.293  26
   1 -12   2 632.252 140.111   2
  -1  12  -2 714.951 107.114   1
  -1  12  -3 685.863 113.215  16
  -1  12  -3 762.502 325.454  17
   1 -12   3 770.339 366.552  26
  -1  12  -3 852.535 125.149   1
   1 -12   3 849.153 143.751   2
  -1  12  -4 3207.34 198.919  16
  -1  12  -4 3400.72 448.395  17
   1 -12   4 2758.15 474.491  26
   1 -12   4 3220.98 232.851   2
  -1  12  -4 3104.98 215.509   1
  -1  12  -5 4512.40 260.429  16
  -1  12  -5 4572.86 523.149  17
   1 -12   5 3773.85 527.119  26
  -1  12  -5 4662.10 280.048   1
   1 -12   5 4698.52 275.728   3
   1 -12   5 4522.91 290.003   2
   1 -12   6 51.2506 265.510  26
   1 -12   6 43.5925 82.6986   3
   1 -12   6 26.4155 128.585   2
  -1  12  -6 24.1435 118.464   1
  -1  12  -6 85.2437 204.600   5
  -1  12  -6-304.049 326.349  17
  -1  12  -6 105.821 80.5699  16
  -1  12  -7 816.749 334.990  17
   1 -12   7 974.905 153.703   2
  -1  12  -7 934.890 144.193   1
  -1  12  -8 127.737 317.628  17
   1 -12   8 38.7539 100.250  10
   1 -12   8 193.168 130.963   2
  -1  12  -8 81.8727 138.292   1
   1 -12   9 1268.58 136.067  10
  -1  12  -9 1686.85 174.723   1
   1 -12   9 1443.33 157.164   2
   1 -12  10 195.261 91.9962  10
   1 -12  10 126.210 106.126  11
  -1  12 -10 467.954 143.376   1
   1 -12  11 1058.91 118.368  10
   1 -12  11 998.996 123.014  11
  -1  12 -11 1157.96 153.553   1
   1 -12  12 112.029 83.0107  10
   1 -12  12 68.7149 96.8983  11
  -1  12 -12 160.799 126.897   1
   1 -12  13 1332.70 124.377  11
   1 -12  13 1099.60 105.160  10
  -1  12 -13 1223.85 139.629   1
   1 -12  14 3056.89 177.554  10
   1 -12  14 3339.66 190.781  11
  -1  12 -14 3124.49 194.469   1
   1 -12  15 1442.35 98.9780  10
   1 -12  15 1611.40 116.422  11
   1 -12  16 322.342 82.3877  25
   1 -12  17 152.770 60.2267  25
   1 -11 -23 441.395 76.1336   1
   1 -11 -22 1068.67 118.739  15
   1 -11 -21 190.361 109.409  15
  -1  11  20 129.715 92.4443  14
   1 -11 -20 75.9540 122.498  15
   1 -11 -19-207.573 140.294  15
  -1  11  19 152.614 117.098  14
  -1  11  18 642.797 134.337  14
   1 -11 -18 668.152 149.616  15
   1 -11 -17 2816.64 221.301  15
  -1  11  16 2695.78 403.273  12
   1 -11 -16 2703.84 190.514   2
  -1  11  16 2311.11 182.385  20
   1 -11 -16 2546.91 211.489  15
   1 -11 -16 2121.06 474.855   7
  -1  11  15 342.958 255.265  12
   1 -11 -15 219.314 141.800  15
   1 -11 -15 329.720 116.899   2
   1 -11 -15 481.368 400.988   7
  -1  11  14-42.6445 255.873  12
  -1  11  14-51.6387 143.836  14
   1 -11 -14-14.0552 140.277  15
   1 -11 -14-71.4278 123.383   2
   1 -11 -14 307.733 373.285   7
  -1  11  13 273.438 283.992  12
  -1  11  13 256.089 134.589  14
   1 -11 -13 309.147 137.305  15
   1 -11 -13 464.336 404.039   7
   1 -11 -13 190.349 126.904   2
  -1  11  12 8618.45 425.817  14
   1 -11 -12 7776.18 420.496  15
  -1  11  12 7285.64 540.521   5
   1 -11 -12 7346.59 718.208   7
   1 -11 -12 7109.62 432.930   2
   1 -11 -11 2077.18 438.471   7
   1 -11 -11 1440.87 174.990   2
   1 -11 -11 1456.97 373.974  26
  -1  11  11 1781.06 120.603  16
   1 -11 -11 1538.05 158.118  15
  -1  11  11 1771.63 163.740  14
   1 -11 -10 2224.98 460.655   7
   1 -11 -10 2561.71 210.541   2
   1 -11 -10 2481.24 437.614  26
  -1  11  10 3140.80 396.460  12
   1 -11 -10 2462.73 182.539  15
  -1  11  10 2529.67 158.670  16
  -1  11  10 2652.43 184.376  14
   1 -11  -9 3021.42 505.588   7
   1 -11  -9 3003.92 228.025   2
   1 -11  -9 2416.87 439.247  26
  -1  11   9 3464.56 397.451  12
   1 -11  -9 2902.50 198.054  15
  -1  11   9 3263.10 188.397  16
  -1  11   9 3185.98 202.395  14
   1 -11  -8 14252.4 1047.54   7
   1 -11  -8 14540.6 790.740   2
   1 -11  -8 13865.1 1071.02  26
  -1  11   8 17126.8 992.156  12
   1 -11  -8 14990.1 765.135  15
  -1  11   8 16314.8 763.869  16
  -1  11   8 15791.1 770.610  14
   1 -11  -7 174.751 297.966   7
   1 -11  -7 231.897 120.889   2
   1 -11  -7 112.676 328.808  26
  -1  11   7 374.526 218.834  12
  -1  11   7 214.407 82.4845  16
   1 -11  -7 153.955 81.5310  15
  -1  11   7 180.908 82.9479  14
   1 -11  -6 7662.20 415.095  15
  -1  11   6 8605.63 420.483  16
   1 -11  -6 8108.89 680.605   7
   1 -11  -6 8282.70 445.923   2
   1 -11  -5 659.859 86.9059  15
  -1  11   5 717.389 95.9830  16
   1 -11  -5 945.792 336.847   7
   1 -11  -5 709.484 128.819   2
  -1  11   4 111.709 79.0277  16
   1 -11  -4 181.624 75.7764  15
   1 -11  -4 218.776 112.820   2
  -1  11   3 2559.49 337.069  17
  -1  11   2 739.499 289.967  17
  -1  11   2 481.557 86.5950  16
   1 -11  -2 565.364 117.583   2
  -1  11   1 6240.35 326.812  16
  -1  11   1 5987.22 520.419  17
  -1  11   1 6209.85 324.624   1
   1 -11  -1 5990.29 347.051   2
  -1  11   0 5057.06 459.960  17
  -1  11   0 4584.94 259.746  16
  -1  11   0 4595.87 258.726   1
   1 -11   0 4959.06 285.049   2
  -1  11  -1 31209.4 1805.63  17
  -1  11  -1 33802.5 1625.04  16
  -1  11  -1 33111.2 1624.91   1
   1 -11   1 35237.3 1642.80   2
  -1  11  -2 175.244 78.9681  16
  -1  11  -2 15.3698 277.604  17
   1 -11   2 85.2319 320.245  26
   1 -11   2 184.459 114.596   2
  -1  11  -2 164.280 92.8334   1
  -1  11  -3 1406.53 120.538  16
  -1  11  -3 1635.71 365.137  17
   1 -11   3 1428.65 402.168  26
  -1  11  -3 1433.41 131.098   1
   1 -11   3 1438.51 155.875   2
  -1  11  -4 198.476 92.0912  16
  -1  11  -4 240.988 292.997  17
   1 -11   4 517.595 319.582  26
  -1  11  -4 208.816 99.5495   1
   1 -11   4 305.577 125.786   2
  -1  11  -5 213.232 86.9994  16
  -1  11  -5-18.2797 307.503  17
   1 -11   5 129.709 286.364  26
   1 -11   5 168.226 113.719   2
  -1  11  -5 171.141 108.177   1
   1 -11   6 2360.08 391.241  26
  -1  11  -6 2168.73 410.191  17
  -1  11  -6 2670.75 164.531  16
  -1  11  -6 2499.74 328.401   5
  -1  11  -6 2410.17 192.510   1
   1 -11   6 2428.75 168.974   3
   1 -11   6 2562.26 193.965   2
   1 -11   7 108.720 219.765  26
  -1  11  -7 80.5829 119.741   1
   1 -11   7 96.0324 115.315   2
  -1  11  -7 101.622 346.509  17
   1 -11   8 1156.20 127.268  10
   1 -11   8 1241.60 148.345   2
  -1  11  -8 1496.64 162.648   1
  -1  11  -8 1504.55 405.112  17
   1 -11   9 393.183 104.821  10
   1 -11   9 432.867 120.466   2
  -1  11  -9 570.759 137.406   1
  -1  11  -9 652.008 373.623  17
   1 -11  10 48.9232 94.1276  10
  -1  11 -10-37.5926 131.390   1
  -1  11 -10-197.193 350.965  17
  -1  11 -11 236.492 137.236   1
   1 -11  11 71.6463 108.308  11
   1 -11  11 61.5394 89.1736  10
  -1  11 -12 602.160 141.310   1
   1 -11  12 423.844 97.1103  10
   1 -11  12 367.486 106.327  11
  -1  11 -13 811.538 141.931   1
   1 -11  13 873.678 107.747  10
   1 -11  13 845.316 118.361  11
  -1  11 -14-2.25216 116.163   1
   1 -11  14-17.0188 78.8534  10
   1 -11  14-49.7226 88.3091  11
  -1  11 -15 195.742 105.382   1
   1 -11  15 34.9918 86.2893  11
   1 -11  15 57.9063 64.9937  10
   1 -11  16 414.443 64.8423  10
   1 -11  16 393.170 82.2894  11
   1 -11  16 320.551 114.460  25
   1 -11  17 324.709 87.4865  25
   1 -11  18 33.5049 59.9631  25
   1 -11  19 21.3383 39.4933  25
   1 -10 -23 117.170 81.4091   1
  -1  10  21 640.662 97.9525  14
   1 -10 -20 13.0627 124.394  15
  -1  10  20 239.827 98.1545  14
  -1  10  19 2696.60 192.996  14
   1 -10 -19 2264.29 202.904  15
  -1  10  18 420.788 122.709  14
   1 -10 -18 383.239 154.224  15
   1 -10 -17 2660.64 216.934  15
  -1  10  17 3137.14 217.204  14
  -1  10  16 955.298 300.476  12
   1 -10 -16 1226.47 128.280   2
  -1  10  16 943.148 122.752  20
   1 -10 -16 796.433 162.219  15
   1 -10 -15 1464.71 147.240   2
   1 -10 -15 1704.23 470.836   7
  -1  10  15 1701.70 352.978  12
   1 -10 -14 6441.44 362.423   2
   1 -10 -14 6004.40 691.413   7
  -1  10  14 6824.03 591.026  12
  -1  10  13 3680.37 443.125  12
  -1  10  13 3845.17 233.682  14
   1 -10 -13 3331.93 237.796   2
   1 -10 -13 2982.07 529.392   7
  -1  10  12 925.199 292.757  12
  -1  10  12 1156.83 135.449  14
  -1  10  12 837.970 193.579   5
   1 -10 -12 838.357 415.187   7
   1 -10 -12 832.597 138.717   2
   1 -10 -11 2075.13 448.967   7
   1 -10 -11 1301.81 314.566  26
  -1  10  11 1677.61 112.502  16
  -1  10  11 1535.71 151.055  14
   1 -10 -11 1488.80 160.227   2
   1 -10 -10 315.846 331.587   7
   1 -10 -10 96.5492 115.545   2
   1 -10 -10 177.094 247.340  26
  -1  10  10 87.6613 67.3616  16
   1 -10 -10-39.8820 93.7894  15
  -1  10  10 97.3984 92.5940  14
   1 -10  -9 16927.5 1112.67   7
   1 -10  -9 15382.6 843.579   2
   1 -10  -9 17774.5 1137.74  26
  -1  10   9 19228.4 1057.31  12
  -1  10   9 16941.7 818.619  16
   1 -10  -9 17001.9 827.106  15
  -1  10   9 16908.9 831.095  14
   1 -10  -8 783.967 314.838   7
   1 -10  -8 642.019 124.642   2
   1 -10  -8 861.426 332.954  26
  -1  10   8 1291.29 268.824  12
   1 -10  -8 839.186 100.946  15
  -1  10   8 914.135 92.0298  16
  -1  10   8 866.293 108.368  14
  -1  10   7 4623.06 242.280  14
  -1  10   7 4418.24 238.525  16
   1 -10  -7 3864.84 237.675  15
   1 -10  -7 4311.53 502.585   7
   1 -10  -7 4304.99 264.059   2
  -1  10   6 4159.06 231.609  16
   1 -10  -6 4126.39 229.035  15
   1 -10  -6 4251.03 479.243   7
  -1  10   6 4201.99 233.349  14
   1 -10  -5 2584.50 378.304   7
   1 -10  -5 2358.07 148.785  15
   1 -10  -4 1225.95 320.060   7
   1 -10  -4 724.222 81.7591  15
   1 -10  -3 10065.4 506.879  15
  -1  10   3 12059.9 712.589  17
  -1  10   2 9988.60 662.522  17
  -1  10   1 371.437 241.462  17
  -1  10   0 1139.16 265.390  17
  -1  10  -1 19170.7 1105.53  17
  -1  10  -2 3323.53 195.199  16
  -1  10  -2 3498.12 404.783  17
  -1  10  -3 111486. 5379.03  17
  -1  10  -3 108864. 5188.73  16
   1 -10   3 110561. 5521.17  26
  -1  10  -4 9782.55 705.995  17
  -1  10  -4 10138.6 486.020  16
   1 -10   4 10208.3 776.609  26
  -1  10  -4 9136.61 489.979   1
   1 -10   4 9412.24 500.898   2
  -1  10  -5 8191.92 399.385  16
  -1  10  -5 7668.52 608.913  17
   1 -10   5 7493.58 661.290  26
  -1  10  -5 7235.54 408.228   1
  -1  10  -6 358.552 312.474  17
  -1  10  -6 706.663 79.1589  16
   1 -10   6 328.855 255.047  26
  -1  10  -6 527.513 112.499   1
   1 -10   7 898.049 283.125  26
  -1  10  -7 867.121 235.315   5
  -1  10  -7 1269.36 135.924   1
  -1  10  -7 1398.36 373.386  17
  -1  10  -8 1456.33 152.373   1
  -1  10  -8 1500.25 414.857  17
   1 -10   9 7618.40 381.115  10
  -1  10  -9 6411.73 394.001   1
  -1  10  -9 7690.27 680.606  17
   1 -10  10 2170.14 153.512  10
  -1  10 -10 1639.71 185.692   1
  -1  10 -10 1739.21 427.135  17
   1 -10  11 340.145 101.295  10
   1 -10  11 222.216 105.712  11
  -1  10 -11 67.2420 137.959   1
  -1  10 -11 201.215 332.726  17
   1 -10  12-35.4130 111.199  11
   1 -10  12 71.6803 91.5265  10
  -1  10 -12 168.497 242.353   8
  -1  10 -12 8.70320 138.386   1
   1 -10  13 2673.98 191.559  11
   1 -10  13 2695.09 182.537  10
  -1  10 -13 2942.67 217.330   1
   1 -10  14 4720.87 283.667  11
   1 -10  14 5208.81 277.544  10
  -1  10 -14 4948.13 299.873   1
   1 -10  15 6210.23 322.913  11
   1 -10  15 5779.49 312.215  10
  -1  10 -15 5598.02 328.360   1
   1 -10  16 455.508 95.5792  11
   1 -10  16 522.836 75.5294  10
  -1  10 -16 604.613 112.908   1
   1 -10  18 102.570 81.6596  25
   1 -10  19 253.940 66.7503  25
   1 -10  20 100.409 39.8471  25
   1  -9 -24 55.3081 59.0461   1
   1  -9 -23 668.793 105.431   1
   1  -9 -23 1068.21 113.547  15
   1  -9 -22 1679.76 156.798  15
  -1   9  22 1865.10 127.804  14
  -1   9  21 473.734 93.5214  14
  -1   9  20 486.319 118.258  14
  -1   9  19 99.9672 111.430  14
  -1   9  18 1667.13 161.067  14
  -1   9  17-117.974 242.501  12
  -1   9  17 299.321 130.137  14
   1  -9 -17 496.501 342.970   7
  -1   9  16 1601.94 343.145  12
   1  -9 -16 1469.06 426.087   7
  -1   9  16 2191.12 182.081  14
  -1   9  15 79.1356 85.6008  20
  -1   9  15-178.601 256.924  12
   1  -9 -15 138.138 98.4095   2
  -1   9  14 4493.77 473.261  12
   1  -9 -14 4638.52 273.987   2
   1  -9 -14 4600.28 550.702   7
  -1   9  13 6639.98 553.803  12
   1  -9 -13 6853.06 633.114   7
   1  -9 -13 5862.88 338.980   2
  -1   9  12 9545.69 739.165  12
  -1   9  12 11732.4 563.394  14
   1  -9 -12 11264.9 849.353   7
   1  -9 -12 10278.7 563.976   2
   1  -9 -11 17840.5 967.727   2
   1  -9 -11 18417.1 1187.45  26
  -1   9  11 20624.0 1179.78  12
  -1   9  11 21166.9 964.535  14
   1  -9 -11 19591.1 1237.01   7
   1  -9 -10 162.115 285.906   7
   1  -9 -10 154.764 219.145  26
  -1   9  10 129.367 56.3721  16
  -1   9  10 6.62795 80.8464  14
   1  -9 -10 229.548 96.9550   2
   1  -9  -9 16401.1 1020.38   7
  -1   9   9 15388.1 751.888  16
  -1   9   9 15627.1 763.746  14
   1  -9  -9 13732.6 997.106  26
   1  -9  -8 18237.5 1092.61   7
  -1   9   8 17258.3 849.771  16
  -1   9   8 17750.1 858.040  14
   1  -9  -8 17484.9 1123.08  26
  -1   9   7 592.497 74.2803  16
   1  -9  -7 367.044 255.195   7
  -1   9   7 630.207 87.2588  14
   1  -9  -7 526.226 79.8683  15
   1  -9  -6 2387.66 152.667  15
   1  -9  -6 2632.04 419.750   7
  -1   9   6 2319.30 151.724  14
   1  -9  -5 1442.05 100.628  15
  -1   9   5 1367.73 104.218  14
   1  -9  -4 560.868 268.723   7
  -1   9   4 793.018 79.4606  14
   1  -9  -3 1177.97 302.511   7
  -1   9   3 992.111 246.854  17
  -1   9   2 523.845 212.982  17
  -1   9   1 571.244 204.847  17
  -1   9   0 2630.56 312.670  17
  -1   9  -1 31269.7 1648.67  17
  -1   9  -2 532.452 241.528  17
  -1   9  -3 21659.4 1157.93  17
  -1   9  -3 20049.4 978.563  16
   1  -9   4 982.934 291.284  26
  -1   9  -4 879.629 87.3428  16
  -1   9  -4 913.969 291.302  17
   1  -9   5-82.5719 231.422  26
  -1   9  -5-164.553 265.714  17
  -1   9  -5 53.5030 57.6390  16
  -1   9  -6 6211.15 343.353   1
   1  -9   6 5761.56 539.382  26
  -1   9  -6 6596.47 329.633  16
  -1   9  -6 6157.09 547.671  17
  -1   9  -7 770.490 106.659   1
   1  -9   7 767.152 238.395  26
  -1   9  -7 1089.47 309.841  17
   1  -9   8 6898.18 527.357  26
  -1   9  -8 6689.16 366.426   1
   1  -9   9 97.7540 79.4757  10
  -1   9  -9 292.078 113.789   1
   1  -9  10 212.189 86.9061  10
  -1   9 -10 360.098 128.499   1
   1  -9  11 2790.68 187.906  10
   1  -9  11 2800.80 189.445  11
  -1   9 -11 3114.73 214.075   1
  -1   9 -12 427.151 251.939   8
   1  -9  12 272.228 106.078  11
   1  -9  12 344.428 100.596  10
  -1   9 -12 431.150 143.482   1
   1  -9  13 4493.40 265.913  11
   1  -9  13 4361.68 258.295  10
  -1   9 -13 4579.39 289.322   1
   1  -9  14 45.6576 91.2648  10
   1  -9  14-2.49032 103.355  11
  -1   9 -14 186.432 145.889   1
   1  -9  15 203.757 89.9560  10
   1  -9  15 361.899 109.818  11
  -1   9 -15 239.074 133.934   1
   1  -9  15 451.841 93.2228  23
   1  -9  16 1880.58 142.556  11
   1  -9  16 1802.34 129.504  10
  -1   9 -16 1736.61 159.095   1
   1  -9  16 1390.57 125.164  23
   1  -9  17-57.1965 65.0355  10
  -1   9 -17 24.5530 104.256   1
   1  -9  19 145.910 84.2894  25
   1  -8 -24 420.313 73.4773   1
   1  -8 -23 807.048 114.079   1
   1  -8 -23 1067.84 119.829  15
  -1   8  22 1034.42 106.017  14
   1  -8 -22 1050.25 135.531  15
   1  -8 -21-91.5660 127.033  15
  -1   8  21 18.5782 85.8775  14
  -1   8  20 187.218 107.152  14
  -1   8  19 847.996 134.372  14
  -1   8  18-43.9327 121.001  14
  -1   8  17 2253.38 324.208  12
  -1   8  17 2578.97 197.572  14
  -1   8  16 1029.20 288.119  12
  -1   8  16 867.134 132.561  14
   1  -8 -16 602.491 400.866   7
  -1   8  15 882.941 269.581  12
   1  -8 -15 549.113 367.171   7
  -1   8  15 666.380 123.774  14
  -1   8  14-109.308 217.764  12
   1  -8 -14 248.289 93.0427   2
   1  -8 -14-94.0709 317.339   7
  -1   8  13 279.557 229.745  12
   1  -8 -13 77.8458 87.9027   2
   1  -8 -13 286.447 299.411   7
  -1   8  12 3413.27 386.814  12
   1  -8 -12 3152.83 447.494   7
   1  -8 -12 3367.04 210.409   2
   1  -8 -11 59.3162 83.7482   2
  -1   8  11 363.663 225.975  12
   1  -8 -11 17.5279 173.706  26
   1  -8 -11 134.946 295.942   7
  -1   8  11 41.7360 79.5381  14
  -1   8  10 1336.29 269.254  12
   1  -8 -10 1483.86 334.308   7
  -1   8  10 1406.79 119.586  14
   1  -8 -10 617.508 235.653  26
   1  -8  -9 31617.1 1719.28   7
  -1   8   9 30406.9 1486.55  16
  -1   8   9 32423.9 1499.32  14
   1  -8  -9 28991.5 1717.78  26
   1  -8  -8 17412.1 1023.80   7
  -1   8   8 16630.4 803.181  16
  -1   8   8 16434.5 812.802  14
   1  -8  -8 16450.4 1039.03  26
   1  -8  -7 16165.8 1015.23   7
  -1   8   7 16981.4 825.297  14
   1  -8  -6 378.425 262.788   7
  -1   8   6 28.0249 61.6954  14
   1  -8  -5 31452.3 1688.02   7
   1  -8  -4 15368.6 927.622   7
  -1   8   3 6656.04 470.378  17
   1  -8  -3 6845.02 525.047   7
  -1   8   2 96.8097 177.251  17
   1  -8  -2 25.9465 205.699   7
  -1   8   1 77.3888 179.532  17
  -1   8   0 856.030 197.291  17
  -1   8  -1 801.446 198.176  17
  -1   8  -2 6888.64 480.828  17
  -1   8  -3 55580.9 2791.28  17
  -1   8  -4 17415.1 1000.59  17
   1  -8   5 16794.2 1079.67  26
   1  -8   5 16819.5 927.989  13
  -1   8  -5 18249.3 867.448  16
   1  -8   6 5204.77 494.154  26
   1  -8   6 6244.66 399.119  13
  -1   8  -6 6249.03 315.154  16
   1  -8   7 13472.0 736.903  13
   1  -8   7 11631.1 803.052  26
  -1   8  -8 146.502 91.7733   1
   1  -8   8 96.3403 166.034  26
   1  -8   8 158.098 173.207  13
   1  -8   9 7238.30 370.302  10
   1  -8   9 7079.73 504.180  13
  -1   8  -9 6968.95 382.777   1
   1  -8  10 9973.85 512.407  10
   1  -8  10 9368.67 658.809  13
  -1   8 -10 10554.5 527.638   1
   1  -8  11 1993.39 143.966  10
   1  -8  11 1812.66 144.820  11
   1  -8  11 1712.86 289.075  13
  -1   8 -11 2094.15 173.643   1
  -1   8 -12 100.762 127.923   1
   1  -8  12-128.254 190.631  13
   1  -8  12 61.3623 79.8720  10
  -1   8 -12 53.8222 211.345   8
   1  -8  12 4.71910 86.2369  11
  -1   8 -13 85.2258 137.390   1
   1  -8  13-46.2542 110.883  11
   1  -8  13-119.138 100.763  10
  -1   8 -14 5349.63 315.059   1
   1  -8  14 5280.74 289.369  10
   1  -8  14 4769.75 294.578  11
  -1   8 -15 10983.4 556.922   1
   1  -8  15 11446.6 545.070  11
   1  -8  15 10952.5 536.824  10
   1  -8  16 943.949 121.667  23
  -1   8 -16 1331.65 151.593   1
   1  -8  16 980.310 111.459  10
   1  -8  16 905.700 120.168  11
  -1   8 -17 6346.57 339.855   1
   1  -8  17 6620.05 323.191  10
   1  -8  18 81.3715 82.6096  23
  -1   8 -18-14.5511 98.6241   1
   1  -8  19 424.825 72.2585  23
   1  -8  21 125.692 56.1316  25
   1  -7 -24 29.5171 69.2468   1
   1  -7 -23 126.781 103.977   1
   1  -7 -23 182.619 103.278  15
   1  -7 -22 7.17460 112.402  15
  -1   7  22 50.3806 73.8609  14
  -1   7  21 311.660 89.2218  14
   1  -7 -21 149.095 132.241  15
  -1   7  20 24.0514 114.729  14
  -1   7  19 117.683 112.015  14
  -1   7  18 117.743 121.933  14
   1  -7 -18 53.5358 329.900   7
  -1   7  17 689.776 242.398  12
  -1   7  17 1188.44 146.678  14
  -1   7  17 914.445 265.101  13
   1  -7 -17 655.650 381.325   7
  -1   7  16-18.0333 216.434  12
  -1   7  16 96.8582 223.972  13
  -1   7  16 131.306 118.420  14
   1  -7 -16-50.1138 312.766   7
  -1   7  15 2907.37 373.910  12
  -1   7  15 3301.81 207.569  14
  -1   7  15 2324.15 334.980  13
   1  -7 -15 2233.44 422.545   7
  -1   7  14 4118.99 406.993  12
   1  -7 -14 4045.08 505.946   7
  -1   7  14 3956.61 243.458  14
  -1   7  14 3568.95 379.710  13
  -1   7  13-32.4863 207.857  12
  -1   7  13 77.3042 178.206  13
   1  -7 -13 121.317 267.856   7
   1  -7 -13 147.221 80.6032   2
   1  -7 -12 4871.22 503.762   7
  -1   7  12 4263.83 424.285  12
  -1   7  12 5284.92 399.209  13
   1  -7 -11 12417.6 825.978   7
  -1   7  11 12660.2 790.702  12
  -1   7  11 11951.6 721.006  13
  -1   7  10 6686.08 520.259  12
   1  -7 -10 5985.44 498.972  26
   1  -7 -10 7337.23 551.806   7
  -1   7  10 6991.22 358.780  14
  -1   7  10 6875.62 450.363  13
  -1   7   9 8113.31 544.776  12
   1  -7  -9 6496.43 555.897   7
  -1   7   9 7476.99 377.900  14
  -1   7   9 7459.45 456.476  13
   1  -7  -9 6419.01 533.698  26
   1  -7  -8 125.949 218.786   7
  -1   7   8 316.368 67.0441  14
  -1   7   8 222.227 106.328  13
   1  -7  -8 340.089 183.925  26
   1  -7  -7 5570.15 450.413   7
  -1   7   7 5570.41 290.686  14
  -1   7   7 5707.03 336.117  13
   1  -7  -6 562.448 229.709   7
  -1   7   6 414.771 80.2477  13
   1  -7  -5 14195.0 850.811   7
   1  -7  -4 18928.9 1066.79   7
  -1   7   3 37955.8 1798.48  17
   1  -7  -3 31867.8 1805.13   7
  -1   7   2 1016.18 180.519  17
   1  -7  -2 1045.48 222.879   7
  -1   7   1 29203.6 1688.79  17
   1  -7  -1 40643.5 1772.67   7
  -1   7   0 1600.72 212.858  17
  -1   7  -1 30016.1 1547.28  17
  -1   7  -2 423.498 170.893  17
   1  -7   3 1059.91 110.349  13
  -1   7  -3 897.446 199.759  17
   1  -7   4 8081.40 458.993  13
   1  -7   5 3508.57 366.531  26
   1  -7   5 3635.48 266.422  13
   1  -7   6 7312.38 540.731  26
   1  -7   6 7572.63 468.550  13
   1  -7   7 526.489 178.446  26
   1  -7   7 469.976 154.250  13
   1  -7   8 4169.05 359.457  26
   1  -7   8 4654.67 368.685  13
   1  -7   9 964.607 91.3558  10
  -1   7  -9 1107.77 112.657   1
   1  -7   9 852.841 218.085  13
   1  -7  10 4238.17 232.026  10
  -1   7 -10 4000.35 248.427   1
   1  -7  10 4137.99 394.435  13
   1  -7  11 12150.8 597.099  11
   1  -7  11 12077.1 592.793  10
  -1   7 -11 11253.2 605.445   1
   1  -7  11 11737.9 780.640  13
   1  -7  12 6554.63 356.249  11
   1  -7  12 6894.85 353.706  10
  -1   7 -12 6598.62 547.575   8
  -1   7 -12 6595.40 371.250   1
   1  -7  12 6796.44 547.800  13
   1  -7  13 213.780 85.3619  11
  -1   7 -13 203.226 215.112   8
   1  -7  13 183.120 84.4137  10
  -1   7 -13 216.211 125.615   1
   1  -7  13 201.104 234.994  13
   1  -7  14 41.2527 99.6131  11
   1  -7  14 209.326 244.403  13
   1  -7  14-92.6002 96.2287  10
  -1   7 -14 194.429 130.635   1
   1  -7  15 1739.23 150.006  11
   1  -7  15 1130.25 279.433  13
   1  -7  15 1389.17 133.976  10
  -1   7 -15 1530.92 176.614   1
   1  -7  16 3761.71 226.337  10
   1  -7  16 3795.73 236.308  11
  -1   7 -16 3873.79 255.814   1
   1  -7  17 101.677 84.7605  10
  -1   7 -17 218.543 131.862   1
   1  -7  17 285.547 111.954  23
  -1   7 -18 462.438 114.492   1
   1  -7  18 363.831 105.234  23
   1  -7  19 513.178 93.8782  23
   1  -7  20 50.9820 67.5733  23
   1  -7  21 283.664 75.6175  25
   1  -7  21 70.2776 46.0093  23
   1  -7  22 943.472 71.7231  25
   1  -6 -24 77.3686 71.5775   1
   1  -6 -23 34.6037 103.869  15
   1  -6 -23-7.83702 101.648   1
  -1   6  22 158.352 81.9051  14
   1  -6 -22 29.3141 120.159  15
   1  -6 -22-125.717 134.855   1
  -1   6  21 1426.97 128.625  14
  -1   6  20 236.053 113.342  14
  -1   6  19-114.816 112.558  14
   1  -6 -18-183.256 342.833   7
  -1   6  18-2.71045 118.861  14
  -1   6  18 126.879 229.063  13
   1  -6 -17 8939.94 791.111   7
  -1   6  17 9199.41 480.440  14
  -1   6  17 8107.90 669.194  13
   1  -6 -16 5532.47 612.115   7
  -1   6  16 5661.77 536.692  13
  -1   6  16 6790.01 361.676  14
  -1   6  16 5886.52 511.734  12
   1  -6 -15 3155.65 469.746   7
  -1   6  15 4265.06 407.605  13
  -1   6  15 3805.31 230.999  14
  -1   6  15 3074.82 362.950  12
   1  -6 -14 5794.60 580.804   7
  -1   6  14 6245.12 509.544  13
  -1   6  14 6554.83 351.644  14
  -1   6  14 5974.76 513.576  12
   1  -6 -13 826.170 303.222   7
  -1   6  13 502.568 99.0364  14
  -1   6  13 454.390 220.705  13
  -1   6  13 377.007 211.236  12
  -1   6  12 518.246 194.194  13
  -1   6  12 481.274 90.6207  14
  -1   6  12 511.852 202.148  12
  -1   6  11 1965.33 181.585   5
   1  -6 -11 2418.80 328.610   7
  -1   6  11 2142.80 254.075  13
  -1   6  11 1999.19 262.694  12
   1  -6 -10 10334.2 683.906  26
   1  -6 -10 12619.9 769.692   7
  -1   6  10 11335.9 679.805  13
  -1   6  10 12208.9 726.286  12
   1  -6  -9 13076.2 791.481  26
   1  -6  -9 12466.8 808.305   7
  -1   6   9 12861.9 738.856  13
  -1   6   9 14451.3 801.752  12
   1  -6  -8 1393.57 248.510   7
  -1   6   8 1499.47 170.950  13
  -1   6   8 1392.81 101.180  14
   1  -6  -8 1453.41 236.899  26
   1  -6  -7 6298.06 497.079   7
  -1   6   7 7520.12 421.861  13
   1  -6  -6 12524.9 769.321   7
  -1   6   6 12997.0 673.221  13
   1  -6  -5 5037.41 398.113   7
  -1   6   5 5444.89 300.268  13
   1  -6  -4 213.832 161.248   7
  -1   6   4 109.698 41.0003  13
  -1   6   3 38667.4 1779.06  17
   1  -6  -3 31417.7 1782.88   7
  -1   6   2 160.754 137.659  17
   1  -6  -2 219.092 151.671   7
  -1   6   1 13588.4 803.995  17
   1  -6  -1 16807.6 854.734   7
  -1   6   0 847.472 152.357  17
  -1   6  -1 6121.84 399.331  17
  -1   6  -2 2057.92 207.735  17
   1  -6   3 3515.17 225.884  13
   1  -6   4 3771.90 256.198  13
   1  -6   5 19307.6 1006.76  13
   1  -6   6 848.875 156.677  13
   1  -6   6 701.176 191.115  26
   1  -6   7 20773.2 1106.73  13
   1  -6   7 20224.0 1123.09  26
   1  -6   8 2656.57 156.318  10
   1  -6   8 3252.15 295.115  13
   1  -6   8 3039.93 259.643  26
   1  -6   9 424.501 61.4083  10
   1  -6   9 604.862 206.965  13
   1  -6  10 21732.7 1067.87  10
  -1   6 -10 21671.8 1076.60   1
   1  -6  10 23532.6 1254.45  13
   1  -6  10 22694.1 1080.23  20
   1  -6  11 65.6305 69.2785  10
   1  -6  11 22.7961 77.9967  11
  -1   6 -11 72.4286 98.9076   1
   1  -6  11 95.7074 228.699  13
   1  -6  11 79.6142 77.7957  20
  -1   6 -12 174.300 230.803   8
   1  -6  12 61.4087 83.3372  11
   1  -6  12 182.773 73.9956  10
  -1   6 -12-57.4012 102.875   1
   1  -6  12-87.9103 263.102  13
   1  -6  12 174.414 86.3739  20
   1  -6  13 4894.97 258.344  10
  -1   6 -13 4434.65 429.871   8
   1  -6  13 4655.83 262.632  11
  -1   6 -13 4722.53 281.062   1
   1  -6  13 4865.60 495.110  13
   1  -6  13 4215.65 267.643  20
   1  -6  14 752.115 104.299  10
   1  -6  14 844.185 114.518  11
  -1   6 -14 734.184 141.352   1
   1  -6  14 542.821 279.356  13
   1  -6  15 6567.41 363.243  10
   1  -6  15 7487.77 373.534  11
  -1   6 -15 6513.42 382.019   1
   1  -6  15 6260.30 581.256  13
  -1   6 -16 522.866 150.179   1
   1  -6  16 354.180 111.342  11
   1  -6  16 405.381 100.905  10
   1  -6  16 248.389 271.726  13
  -1   6 -17 11007.6 586.340   1
   1  -6  17 11440.7 568.959  10
  -1   6 -18 690.285 139.885   1
  -1   6 -19 3464.42 208.074   1
   1  -6  19 2787.10 210.548  23
   1  -6  20 623.475 105.752  23
   1  -6  21 315.711 73.3989  23
   1  -6  21 487.758 87.2397  25
   1  -6  22 734.502 72.4048  25
   1  -6  22 487.578 58.8501  23
   1  -5 -24 215.370 79.1390   1
   1  -5 -23 1699.22 146.217  15
   1  -5 -23 1554.31 146.302   1
   1  -5 -22 4.90731 115.800  15
   1  -5 -22-94.0810 132.092   1
  -1   5  21 2268.21 159.165  14
   1  -5 -21 1871.73 199.367   1
  -1   5  20 497.636 111.019  14
  -1   5  19 265.421 248.444  13
  -1   5  19 180.272 114.114  14
   1  -5 -18 1030.35 386.542   7
  -1   5  18 875.163 134.853  14
  -1   5  18 849.730 312.945  13
   1  -5 -17 670.640 379.341   7
  -1   5  17 820.360 302.451  13
  -1   5  17 623.035 119.532  14
   1  -5 -16 1751.97 416.588   7
  -1   5  16 1316.40 314.206  13
  -1   5  16 1880.21 156.387  14
  -1   5  16 1314.60 253.987  12
   1  -5 -15 1207.76 340.435   7
  -1   5  15 1095.23 123.648  14
  -1   5  15 1442.94 292.726  13
  -1   5  15 777.073 233.030  12
  -1   5  14 558.507 101.251  14
  -1   5  14 349.541 241.157  13
  -1   5  14 614.201 213.189  12
  -1   5  13 3775.83 224.066  14
  -1   5  13 4072.07 397.831  13
  -1   5  13 4059.22 377.854  12
  -1   5  12 6626.66 345.798  14
  -1   5  12 6845.93 497.424  13
  -1   5  12 6196.46 489.058  12
  -1   5  11 10907.0 550.073  14
  -1   5  11 11662.4 690.612  13
  -1   5  11 10869.4 690.974  12
  -1   5  10 1447.32 219.112  13
  -1   5  10 1150.10 204.697  12
   1  -5  -9 12224.7 727.934  26
  -1   5   9 12847.2 731.580  13
  -1   5   9 13537.0 765.190  12
   1  -5  -8 373.681 176.834   7
  -1   5   8 221.745 122.600  13
   1  -5  -8 91.9772 114.927  26
   1  -5  -7 5403.39 397.498   7
  -1   5   7 5648.29 348.530  13
   1  -5  -7 4902.69 385.136  26
   1  -5  -6 16268.9 940.854   7
  -1   5   6 17818.0 890.719  13
   1  -5  -5 39681.5 2123.27   7
  -1   5   5 43801.0 2064.34  13
   1  -5  -4 22835.6 1164.55   7
  -1   5   4 21926.5 1085.00  13
   1  -5  -3 30780.4 1414.71   7
  -1   5   3 26734.3 1310.58  13
  -1   5   2 620.010 136.142  17
   1  -5  -2 552.249 147.792   7
  -1   5   1 128816. 6266.30  17
   1  -5  -1 133294. 6297.61   7
  -1   5   0 3657.10 268.346  17
   1  -5   0 3785.30 294.519   7
  -1   5  -1 40373.6 1995.58  17
   1  -5   2 550.692 73.2229  13
   1  -5   3 6642.67 372.781  13
   1  -5   4 669.549 107.290  13
   1  -5   5 32309.4 1619.37  13
   1  -5   6 5698.75 372.893  13
   1  -5   6 5329.92 390.870  26
   1  -5   7 25630.4 1314.59  13
   1  -5   7 24380.9 1302.52  26
   1  -5   8 16737.2 824.647  10
   1  -5   8 18185.8 968.053  13
   1  -5   8 18251.1 915.832  26
   1  -5   9 2219.71 279.675  13
   1  -5   9 2254.53 132.680  10
   1  -5  10 591.153 228.284  13
   1  -5  10 571.992 71.9658  11
   1  -5  10 595.354 68.4321  10
   1  -5  11 33999.8 1596.66  11
   1  -5  11 34121.2 1594.01  10
  -1   5 -11 31057.5 1754.96   8
   1  -5  11 35631.2 1813.40  13
  -1   5 -11 32422.0 1602.69   1
   1  -5  11 31865.6 1603.57  20
   1  -5  12 9142.81 446.986  11
  -1   5 -12 8852.60 623.934   8
   1  -5  12 8647.97 441.965  10
   1  -5  12 8638.97 655.363  13
  -1   5 -12 8485.94 455.093   1
   1  -5  12 8628.83 453.874  20
   1  -5  13 992.459 99.8402  10
   1  -5  13 1187.83 110.006  11
  -1   5 -13 989.892 255.357   8
   1  -5  13 939.592 290.980  13
  -1   5 -13 873.493 128.117   1
   1  -5  13 1039.33 113.473  20
   1  -5  14 104.528 94.3624  11
   1  -5  14-13.8757 79.2571  10
   1  -5  14 20.5848 284.584  13
  -1   5 -14-8.40971 120.696   1
   1  -5  14 13.8702 82.4068  20
   1  -5  15 6041.87 322.433  11
   1  -5  15 5966.09 316.123  10
   1  -5  15 4849.27 532.321  13
  -1   5 -15 5510.64 334.331   1
   1  -5  15 5672.20 324.222  20
   1  -5  16 5841.70 312.560  10
   1  -5  16 5828.48 318.962  11
  -1   5 -16 5501.14 338.641   1
   1  -5  17 606.368 102.324  10
   1  -5  17 216.153 277.782  13
  -1   5 -17 568.440 153.766   1
  -1   5 -18 1154.52 158.656   1
  -1   5 -19 216.985 120.816   1
  -1   5 -20 825.999 111.930   1
   1  -5  20 490.946 124.451  23
   1  -5  21 344.873 92.5113  23
   1  -5  22 284.664 75.2337  25
   1  -5  22 119.541 65.7938  23
   1  -4 -24 334.164 78.2530   1
   1  -4 -23 1385.10 136.734   1
   1  -4 -22 1386.50 144.559  15
   1  -4 -22 1199.52 157.663   1
  -1   4  21 1514.22 130.927  14
   1  -4 -21 1147.51 183.216   1
  -1   4  20 420.981 113.359  14
   1  -4 -19 51.0220 267.682   7
  -1   4  19 199.714 262.698  13
  -1   4  19 224.981 112.483  14
   1  -4 -18 229.270 333.788   7
  -1   4  18 20.2679 285.181  13
  -1   4  18 276.062 117.058  14
  -1   4  17 6973.25 608.452  13
  -1   4  17 7017.57 382.727  14
  -1   4  16 9344.75 492.060  14
  -1   4  16 10092.9 729.947  13
  -1   4  15 2413.66 169.444  14
  -1   4  15 2204.06 346.967  13
  -1   4  15 2414.72 291.088  12
  -1   4  14 7752.42 593.481  13
  -1   4  14 7145.81 380.865  14
  -1   4  14 7180.84 519.722  12
  -1   4  13 11029.9 555.152  14
  -1   4  13 10696.6 735.240  13
  -1   4  13 11095.7 695.905  12
  -1   4  12 1793.41 129.699  14
  -1   4  12 2285.39 285.649  13
  -1   4  12 1766.25 252.314  12
  -1   4  11 3268.99 325.646  13
  -1   4  11 2798.49 168.232  14
  -1   4  11 2894.75 289.092  12
  -1   4  10 5588.35 320.164   5
  -1   4  10 6445.41 441.139  13
  -1   4  10 5886.42 303.368  14
  -1   4  10 5806.38 420.187  12
   1  -4  -9 2721.71 214.984  26
  -1   4   9 3157.60 278.473  13
  -1   4   9 3033.72 275.873  12
  -1   4   8 13486.2 741.915  13
   1  -4  -8 13033.4 724.413  26
  -1   4   7 2461.79 209.402  13
   1  -4  -7 2371.64 215.795  26
  -1   4   6 17562.6 876.066  13
   1  -4  -6 15677.7 902.523  26
   1  -4  -5 190.028 105.122   7
  -1   4   5 74.5567 70.4429  13
   1  -4  -4 33188.5 1662.77   7
   1  -4  -3 204626. 9761.77   7
  -1   4   2 28578.9 1375.02  17
   1  -4  -2 26263.0 1386.16   7
  -1   4   1 77762.9 3859.81  17
   1  -4  -1 83604.4 3886.59   7
  -1   4   0 661.311 118.072  17
  -1   4  -1 10059.5 546.035  17
   1  -4   2 5819.98 317.564  13
   1  -4   3 465.452 81.9010  13
   1  -4   4 5560.27 337.170  13
   1  -4   5 1105.86 136.201  13
   1  -4   5 714.663 146.263  26
   1  -4   6 6549.91 417.031  13
   1  -4   6 6506.92 416.070  26
   1  -4   7 238.945 131.402  13
   1  -4   7 90.0743 90.3906  26
   1  -4   8 630.637 57.9741  10
   1  -4   8 629.246 173.177  13
   1  -4   8 607.288 104.886  26
   1  -4   9 722.998 65.3151  10
   1  -4   9 751.805 204.487  13
   1  -4  10 5825.09 302.726  10
   1  -4  10 6045.19 306.330  11
   1  -4  10 6533.35 483.100  13
   1  -4  11 1089.32 93.8528  11
  -1   4 -11 1164.70 239.841   8
   1  -4  11 1210.72 92.6006  10
   1  -4  11 1127.63 84.4488  14
   1  -4  11 1077.25 278.057  13
  -1   4 -12 822.666 235.501   8
   1  -4  12 1099.28 94.8434  10
   1  -4  12 1208.31 104.712  11
  -1   4 -12 1081.44 120.052   1
   1  -4  12 1081.46 282.145  13
   1  -4  12 1079.09 86.8444  14
   1  -4  12 1261.03 107.195  20
   1  -4  13 19100.2 954.116  11
   1  -4  13 19420.1 951.366  10
  -1   4 -13 19242.3 1125.99   8
  -1   4 -13 19972.2 963.791   1
   1  -4  13 20459.2 1198.09  13
   1  -4  13 19804.6 962.285  20
   1  -4  14 430.960 80.4933  10
   1  -4  14 500.084 94.7410  11
  -1   4 -14 194.622 198.714   8
  -1   4 -14 474.183 120.655   1
   1  -4  14 225.524 248.080  13
   1  -4  14 519.210 90.7975  20
   1  -4  15 1515.37 130.239  11
   1  -4  15 1480.08 122.270  10
  -1   4 -15 1533.92 155.147   1
   1  -4  15 1460.14 358.782  13
   1  -4  15 1473.50 130.079  20
   1  -4  16 1312.03 120.649  10
  -1   4 -16 981.618 155.306   1
   1  -4  16 992.064 314.096  13
   1  -4  16 1039.38 118.073  20
   1  -4  17 7111.71 362.995  10
  -1   4 -17 6449.30 383.923   1
   1  -4  17 5949.23 607.410  13
   1  -4  17 6722.61 367.388  20
  -1   4 -18 609.078 146.645   1
  -1   4 -19 1005.49 150.691   1
   1  -4  20 1075.81 149.543  23
  -1   4 -20 1067.71 133.937   1
   1  -4  21 363.251 107.917  23
   1  -4  22 97.3289 82.5254  23
   1  -4  23 196.978 57.7513  23
   1  -3 -24 234.296 75.5764   1
  -1   3  23 166.480 95.9971  23
   1  -3 -23 395.429 107.556   1
   1  -3 -22 230.513 137.737   1
  -1   3  21 3297.89 201.138  14
   1  -3 -21 3355.91 248.329   1
  -1   3  20 961.386 124.079  14
   1  -3 -20 626.650 161.236   1
  -1   3  19 720.031 117.751  14
  -1   3  19 621.524 315.358  13
  -1   3  18 1221.89 136.684  14
  -1   3  18 1114.24 332.987  13
  -1   3  17 741.402 307.932  13
  -1   3  17 1005.93 130.259  14
  -1   3  16 5229.78 296.172  14
  -1   3  16 5182.61 516.135  13
  -1   3  15 6926.46 580.912  13
  -1   3  15 6399.58 350.650  14
  -1   3  14 4093.20 450.768  13
  -1   3  14 4449.66 248.693  14
  -1   3  14 3916.43 353.931  12
  -1   3  13 26886.2 1428.16  13
  -1   3  13 25383.1 1225.94  14
  -1   3  13 23754.3 1347.13  12
  -1   3  12 1826.48 289.394  13
  -1   3  12 1522.78 118.730  14
  -1   3  12 1474.02 211.422  12
  -1   3  11 22664.4 1214.68  13
  -1   3  11 21530.9 1049.26  14
  -1   3  11 21903.1 1167.04  12
  -1   3  10 634.101 67.2366  14
  -1   3  10 856.112 193.776  13
  -1   3  10 668.650 146.656  12
  -1   3   9 303.814 154.409  13
  -1   3   9 470.840 130.955  12
   1  -3  -8 16913.8 903.351  26
  -1   3   8 19215.6 975.759  13
  -1   3   8 18770.0 964.462  12
  -1   3   7 344.865 108.962  13
   1  -3  -7 201.773 74.5736  26
   1  -3  -6 487.253 103.787  26
   1  -3  -5 1299.83 147.413  26
   1  -3  -3 4723.85 296.775   7
   1  -3  -2 202.878 87.8509   7
  -1   3   1 266938. 12707.5  17
   1  -3  -1 268689. 12723.3   7
  -1   3   0 4401.00 265.450  17
   1  -3   1 64912.2 3095.15  13
   1  -3   2 6693.95 356.210  13
   1  -3   3 27523.1 1354.35  13
   1  -3   4 391.857 88.2256  13
   1  -3   5 3964.10 267.134  13
   1  -3   5 3795.54 265.647  26
   1  -3   6 5539.25 353.977  13
   1  -3   6 5147.85 326.387  26
   1  -3   7 2255.22 228.965  13
   1  -3   7 2588.44 180.550  26
   1  -3   8 5336.64 420.051  13
   1  -3   8 6194.94 327.730  26
   1  -3   9 28685.6 1697.30  13
   1  -3   9 32551.5 1564.37  10
   1  -3   9 33433.6 1566.11  11
   1  -3  10 2748.23 320.691  13
   1  -3  10 2660.38 153.517  11
   1  -3  10 2747.75 150.458  10
  -1   3 -10 2938.93 284.199   8
   1  -3  11 81083.4 4108.29  14
   1  -3  11 90034.3 4316.02  13
   1  -3  11 88919.3 4110.50  10
   1  -3  11 90299.7 4112.97  11
  -1   3 -11 89202.3 4258.92   8
   1  -3  12 10716.4 730.523  13
   1  -3  12 9815.33 514.129  14
  -1   3 -12 9702.37 660.868   8
   1  -3  12 10772.0 517.689  10
   1  -3  12 10881.6 520.064  11
  -1   3 -13 19819.5 1112.09   8
   1  -3  13 20030.4 946.676  11
   1  -3  13 20542.4 943.552  10
   1  -3  13 18143.1 938.911  14
   1  -3  13 21409.8 1202.10  13
  -1   3 -13 18342.6 952.160   1
   1  -3  13 19871.2 951.794  20
   1  -3  14 3433.92 202.404  11
   1  -3  14 3475.76 195.010  10
  -1   3 -14 3034.04 349.820   8
   1  -3  14 3237.04 421.086  13
   1  -3  14 3047.48 185.049  14
  -1   3 -14 3067.62 210.970   1
   1  -3  14 3428.55 201.539  20
   1  -3  15 2168.80 158.725  11
   1  -3  15 2247.12 152.430  10
   1  -3  15 2267.96 389.484  13
  -1   3 -15 2296.75 177.586   1
   1  -3  15 2264.48 159.184  20
   1  -3  16 8.24720 84.8989  10
   1  -3  16 272.114 273.361  13
  -1   3 -16 133.252 113.737   1
   1  -3  16 36.9586 83.7457  20
   1  -3  17 27.5467 88.2212  10
   1  -3  17 46.1320 280.584  13
  -1   3 -17 218.821 130.778   1
   1  -3  17 130.600 84.2483  20
   1  -3  18 113.892 305.064  13
  -1   3 -18 23.2622 148.149   1
   1  -3  18 79.3088 91.5032  20
  -1   3 -19 977.886 160.194   1
  -1   3 -20 217.477 123.808   1
  -1   3 -21 631.950 112.367   1
   1  -3  21 622.755 136.503  23
   1  -3  22 313.862 107.722  23
   1  -3  23 87.2615 74.7082  23
   1  -3  24 35.8287 46.0240  23
   1  -2 -24 42.5213 68.3856   1
  -1   2  24 122.776 72.6892  23
   1  -2 -23 649.204 107.398   1
  -1   2  23 525.610 109.341  23
   1  -2 -22 998.163 146.576   1
   1  -2 -21 718.575 166.998   1
   1  -2 -20 884.104 156.879   1
  -1   2  20 1154.73 121.605  14
   1  -2 -19 2958.63 240.105   1
  -1   2  19 2645.07 425.651  13
  -1   2  19 3253.83 207.204  14
  -1   2  18 864.326 335.288  13
  -1   2  18 897.041 119.231  14
  -1   2  17 2455.80 181.175  14
  -1   2  17 3340.75 435.063  13
  -1   2  16 4558.52 488.402  13
  -1   2  16 4293.61 254.894  14
  -1   2  15 12421.4 813.390  13
  -1   2  15 10842.7 556.788  14
  -1   2  14 7355.69 576.327  13
  -1   2  14 6766.36 351.531  14
  -1   2  14 5681.00 435.948  12
  -1   2  13 25314.4 1226.40  14
  -1   2  13 27072.5 1444.19  13
  -1   2  13 24485.8 1332.25  12
   1  -2 -12 195.552 213.587   8
  -1   2  12 342.751 142.429  12
  -1   2  12 527.205 215.586  13
  -1   2  12 310.936 65.9447  14
   1  -2 -11 10217.6 666.126   8
  -1   2  11 11130.7 629.819  12
  -1   2  11 10571.3 678.089  13
  -1   2  11 10413.8 520.382  14
  -1   2  10 15504.7 801.848  12
   1  -2 -10 14556.1 836.041   8
  -1   2  10 14119.9 698.678  14
  -1   2  10 14350.6 837.537  13
  -1   2   9 8711.27 538.226  12
   1  -2  -9 9417.49 566.744   8
  -1   2   9 9550.81 586.559  13
  -1   2   8 1402.05 151.855  12
   1  -2  -8 1370.28 177.266   8
  -1   2   8 1401.67 182.016  13
   1  -2  -7 4010.50 286.859   8
   1  -2  -7 3855.46 222.790  26
   1  -2  -6 3179.30 236.930   8
   1  -2  -6 3061.43 196.232  26
   1  -2  -5 4644.22 295.912   8
   1  -2  -5 4638.54 276.846  26
   1  -2  -4 16449.9 824.725   8
   1  -2  -4 15717.4 820.745  26
  -1   2   1 8515.61 439.543  17
  -1   2   0 2057.89 134.163  17
   1  -2   1 49558.4 2367.58  13
   1  -2   2 2972.77 177.717  13
   1  -2   3 75.1334 63.3527  13
   1  -2   3 1050.78 107.947  26
   1  -2   4 32753.0 1626.92  13
   1  -2   4 33353.4 1624.60  26
   1  -2   5 1242.24 137.201  13
   1  -2   5 1352.06 119.320  26
   1  -2   6 2944.56 233.284  13
   1  -2   6 2985.55 188.308  26
   1  -2   7 2700.60 245.683  13
   1  -2   7 3032.24 173.262  26
   1  -2   8 1715.77 210.413  13
   1  -2   9 36421.2 2028.73  13
  -1   2  -9 42490.8 2004.50   8
   1  -2  10 3112.51 337.851  13
   1  -2  10 3629.45 192.978  10
   1  -2  10 3760.55 195.689  11
  -1   2 -10 3895.08 314.353   8
   1  -2  11 384.620 214.678  13
   1  -2  11 432.763 55.2118  10
  -1   2 -11 374.442 178.822   8
   1  -2  11 413.193 58.6836  11
   1  -2  12 3043.63 359.108  13
   1  -2  12 2466.08 150.847  14
  -1   2 -12 2122.14 286.632   8
   1  -2  12 2663.72 153.646  10
   1  -2  12 2844.65 159.092  11
  -1   2 -13 11962.5 756.604   8
   1  -2  13 12250.3 603.280  10
   1  -2  13 12725.5 607.463  11
   1  -2  13 10175.7 801.036  13
   1  -2  13 11859.2 601.441  14
  -1   2 -13 11774.7 613.358   1
   1  -2  13 12787.5 611.976  20
  -1   2 -14 7315.50 549.622   8
   1  -2  14 7760.62 389.395  10
   1  -2  14 7901.98 394.181  11
   1  -2  14 7564.66 629.268  13
   1  -2  14 7206.89 385.169  14
  -1   2 -14 7274.36 402.330   1
   1  -2  14 7814.41 397.489  20
   1  -2  15 530.898 88.7482  10
   1  -2  15 646.243 81.3822  14
  -1   2 -15 802.456 126.745   1
   1  -2  15 758.414 94.5839  20
   1  -2  16 398.777 94.2023  10
   1  -2  16 307.561 71.8145  14
   1  -2  16 313.738 300.598  13
  -1   2 -16 372.807 122.721   1
   1  -2  16 406.666 84.9564  20
  -1   2 -17 867.873 141.168   1
   1  -2  17 899.210 109.389  20
   1  -2  18 185.283 297.576  13
  -1   2 -18 373.260 135.953   1
   1  -2  18 91.8906 93.5174  20
  -1   2 -19 1124.66 161.619   1
   1  -2  19 1056.50 110.257  20
  -1   2 -20 3067.73 219.508   1
  -1   2 -21 163.656 115.864   1
  -1   2 -22 87.0649 79.9162   1
   1  -2  22 202.638 108.681  23
   1  -2  23 287.970 85.8481  23
   1  -2  24 86.7957 61.0166  23
   1  -1 -24 21.4210 58.4248   1
  -1   1  24 113.039 70.3748  23
   1  -1 -23-12.1861 97.2028   1
  -1   1  23 183.505 102.485  23
   1  -1 -22 1387.19 148.247   1
   1  -1 -21 4579.87 294.690   1
   1  -1 -20 197.691 146.515   1
  -1   1  20 147.182 89.6584  14
   1  -1 -19 118.806 144.582   1
  -1   1  19 4.60823 95.0647  14
  -1   1  19-21.7146 272.166  13
   1  -1 -18-16.8368 152.078   1
  -1   1  18-33.6208 102.186  14
  -1   1  18 88.3231 272.101  13
  -1   1  17 284.042 99.2406  14
  -1   1  17 65.4331 260.822  13
  -1   1  16 2327.76 166.130  14
  -1   1  16 2326.40 396.977  13
  -1   1  15 187.799 87.2372  14
  -1   1  15 235.659 268.847  13
  -1   1  14 2491.32 162.805  14
  -1   1  14 2267.30 353.961  13
   1  -1 -14 2591.04 361.196   8
  -1   1  13 16027.6 782.948  14
  -1   1  13 15511.7 978.408  13
   1  -1 -13 15505.3 966.055   8
   1  -1 -12-65.8076 214.565   8
  -1   1  12 103.039 186.796  13
  -1   1  12 45.8928 65.0859  14
  -1   1  12 39.9237 108.500  12
  -1   1  11 27311.8 1460.92  13
  -1   1  11 26760.7 1294.27  14
  -1   1  11 27539.4 1381.38  12
   1  -1 -11 26535.4 1439.08   8
  -1   1  10 10482.8 663.684  13
  -1   1  10 10358.2 516.624  14
   1  -1 -10 10861.1 655.926   8
  -1   1  10 10897.2 599.345  12
  -1   1   9 10284.3 637.716  13
  -1   1   9 10156.8 577.572  12
   1  -1  -9 10462.3 616.946   8
  -1   1   8 26.9782 116.421  13
  -1   1   8 5.86796 81.6961  12
   1  -1  -8 121.156 119.121   8
   1  -1  -7 926.152 140.937   8
  -1   1   7 1055.83 124.364  12
   1  -1  -6 6625.56 327.511  26
   1  -1  -6 6168.69 389.428   8
   1  -1  -5 38741.8 1812.10  26
   1  -1  -5 35396.8 1847.05   8
   1  -1  -4 1750.43 117.318  26
   1  -1  -4 1649.17 143.038   8
   1  -1  -3 10962.6 583.916  26
   1  -1  -3 12547.5 598.792   8
   1  -1  -2 205.033 50.7285   8
   1  -1  -2 215.728 50.0735  26
   1  -1  -1 999999. 47311.1  26
  -1   1   0 19283.5 929.505  17
   1  -1   1 203846. 9659.43  13
   1  -1   2 10799.7 543.017  26
   1  -1   2 10521.2 535.859  13
   1  -1   3 8685.60 425.330  26
   1  -1   3 7601.03 429.009  13
   1  -1   4 4935.53 252.203  26
   1  -1   4 3938.87 268.520  13
   1  -1   5 63934.1 3050.24  26
   1  -1   6 6169.98 310.695  26
  -1   1  -7 25962.7 1302.96   8
  -1   1  -8 2974.35 235.609   8
  -1   1  -9 3700.02 283.121   8
   1  -1  10 2848.98 161.728  11
   1  -1  10 3092.75 161.760  10
  -1   1 -11 35876.5 1753.98   8
   1  -1  11 34020.0 1626.68  11
   1  -1  11 33718.9 1624.57  10
   1  -1  12 4537.78 237.587  10
  -1   1 -12 4197.20 366.399   8
   1  -1  12 4568.02 241.408  11
   1  -1  12 4446.40 237.728  14
  -1   1 -13 25463.7 1437.91   8
   1  -1  13 28102.9 1294.55  11
   1  -1  13 27475.6 1290.64  10
   1  -1  13 25643.8 1289.22  14
  -1   1 -13 26287.6 1298.86   1
  -1   1 -14 6573.93 493.943   8
   1  -1  14 6400.67 330.083  10
   1  -1  14 6225.83 328.309  14
  -1   1 -14 6096.82 343.917   1
   1  -1  14 6484.01 336.541  20
   1  -1  15 6973.03 358.524  10
   1  -1  15 7348.08 365.858  20
  -1   1 -15 6679.18 371.060   1
   1  -1  15 6447.45 353.563  14
   1  -1  16 17.2227 76.1418  20
  -1   1 -16 81.1152 113.168   1
   1  -1  16 42.9533 68.8865  14
   1  -1  16 285.894 292.365  13
   1  -1  17 397.888 88.3451  20
  -1   1 -17 251.104 120.878   1
   1  -1  17 207.516 78.2136  14
   1  -1  17 321.358 280.736  13
   1  -1  18 700.376 103.018  20
  -1   1 -18 638.772 138.086   1
   1  -1  18 927.739 338.302  13
   1  -1  19 3786.76 222.721  20
  -1   1 -19 3651.41 250.886   1
  -1   1 -20 566.443 135.275   1
  -1   1 -21-130.452 120.127   1
   1  -1  22 1788.29 155.742  23
  -1   1 -22 1101.65 125.094   1
   1  -1  23 308.833 96.2073  23
  -1   0  24 171.640 65.5281  23
  -1   0  23 247.337 94.7398  23
   1   0 -23 49.7030 86.7604   1
   1   0 -22 938.710 141.241   1
   1   0 -21 191.543 150.071   1
   1   0 -20 475.618 162.319   1
   1   0 -19 5299.61 332.437   1
  -1   0  19 5326.60 295.928  14
   1   0 -18 242.036 145.149   1
  -1   0  18 420.632 100.588  14
  -1   0  18 269.242 282.886  13
   1   0 -17 569.402 154.262   1
  -1   0  17 780.128 315.740  13
  -1   0  17 611.931 107.345  14
   1   0 -16 782.265 141.465   1
  -1   0  16 1075.76 335.735  13
  -1   0  16 964.220 117.853  14
   1   0 -15 636.917 278.014   8
  -1   0  15 525.970 315.874  13
  -1   0  15 537.552 96.0360  14
   1   0 -14 661.858 249.083   8
  -1   0  14 561.997 291.690  13
  -1   0  14 857.317 99.8097  14
   1   0 -13 1130.35 292.639   8
  -1   0  13 1596.79 307.584  13
  -1   0  13 1246.62 110.427  14
   1   0 -12 32274.4 1631.59   8
  -1   0  12 30534.9 1647.07  13
  -1   0  12 29817.1 1448.91  14
   1   0 -11 486.559 213.953   8
  -1   0  11 527.402 60.1534  10
  -1   0  11 447.682 107.337  12
  -1   0  11 527.853 68.8194  14
  -1   0  11 723.040 229.132  13
   1   0 -10 6307.56 438.125   8
  -1   0  10 6261.85 355.952  12
  -1   0  10 5634.50 292.174  14
  -1   0   9 4247.26 284.130  12
   1   0  -9 4603.78 347.071   8
  -1   0   9 4940.51 380.768  13
  -1   0   8 2977.70 208.381  12
   1   0  -8 2947.27 254.370   8
  -1   0   7 4705.04 287.427  12
   1   0  -7 4992.78 324.778   8
   1   0  -6 8232.81 494.524   8
  -1   0   6 9255.32 472.852  12
   1   0  -5 2309.13 178.273   8
   1   0  -4 40816.1 1983.05   8
   1   0  -3 346.323 39.2526   5
   1   0  -3 460.825 69.3753   8
   1   0  -3 457.311 39.8756  26
   1   0  -2 11.6077 20.4699   5
   1   0  -2 36.8593 35.3592   8
   1   0  -2 26.0232 22.5138  26
   1   0  -1 121169. 5657.43   5
   1   0  -1 117052. 5661.40  26
   1   0   0 7471.81 368.831   5
   1   0   2 2646.47 143.737   5
   1   0   2 2793.73 148.467  26
   1   0   3 15299.7 735.135   5
   1   0   3 16262.8 738.315  26
   1   0   4 11113.7 570.851  12
   1   0   4 11358.6 549.669  26
   1   0   5 26194.4 1242.03  12
  -1   0  -5 24504.8 1236.01   8
  -1   0  -6 3975.97 253.763   8
   1   0   6 4533.83 257.307  12
   1   0   7 14673.7 762.000  12
  -1   0  -7 15020.6 769.705   8
   1   0   8 369.283 82.7479  12
  -1   0  -8 352.776 107.624   8
  -1   0  -9 70994.4 3453.68   8
  -1   0 -10 181.389 129.591   8
   1   0  10 217.542 44.3297  11
  -1   0 -11 64.0982 141.369   8
   1   0  11 68.8612 44.0295  11
   1   0  11 50.3790 41.2279  10
   1   0  12 3292.65 185.593  14
   1   0  12 3366.27 185.709  10
  -1   0 -12 3599.95 316.485   8
   1   0  12 3420.97 189.012  11
   1   0  13 47.7915 57.8604  10
  -1   0 -13 11.7240 168.613   8
   1   0  13-41.9046 61.7139  14
   1   0  14 10863.5 551.287  14
   1   0  14 11493.9 558.310  20
  -1   0 -14 10820.6 704.907   8
   1   0  14 10965.0 552.226  10
   1   0  15 2771.98 173.964  14
  -1   0 -15 2714.26 193.805   1
   1   0  15 3024.83 180.352  20
   1   0  16 1513.05 119.954  14
  -1   0 -16 1446.81 148.124   1
   1   0  16 1607.54 129.922  20
   1   0  17 20.6077 78.1674  14
  -1   0 -17-17.4157 119.282   1
   1   0  17 17.1754 80.7833  20
   1   0  18 1598.68 132.954  14
  -1   0 -18 1628.04 169.022   1
  -1   0 -19 2074.01 198.489   1
   1   0  19 2433.73 164.635  20
  -1   0 -20 7061.95 391.054   1
  -1   0 -21 513.747 122.259   1
  -1   0 -22 1901.42 152.841   1
  -1   0 -23 190.295 73.6783   1
   1   1 -23 478.676 87.9736   1
   1   1 -22-30.6273 108.810   1
   1   1 -21 1597.83 172.475   1
   1   1 -20 575.246 164.486   1
   1   1 -19 518.724 158.861   1
  -1  -1  19 493.300 98.5815  14
   1   1 -18 2757.23 226.062   1
  -1  -1  18 2597.20 179.326  14
   1   1 -17 107.048 134.796   1
  -1  -1  17 130.774 94.7518  14
  -1  -1  16 259.436 94.8871  14
   1   1 -16-74.1027 239.953   8
   1   1 -16 113.237 122.887   1
  -1  -1  15 6769.50 354.036  14
   1   1 -15 6568.70 376.175   1
   1   1 -15 5949.19 564.010   8
  -1  -1  14 10876.2 553.549  14
   1   1 -14 11141.6 570.526   1
   1   1 -14 11304.1 766.717   8
  -1  -1  13 28812.7 1405.39  14
  -1  -1  13 29329.9 1400.67  10
   1   1 -13 29803.4 1606.36   8
  -1  -1  12 9631.88 486.435  14
  -1  -1  12 9676.07 481.268  10
   1   1 -12 10880.4 674.080   8
  -1  -1  11 20893.1 1044.05  14
  -1  -1  11 22334.6 1043.65  11
  -1  -1  11 21549.4 1040.11  10
   1   1 -11 21990.8 1200.46   8
  -1  -1  10 967.476 74.2767  14
  -1  -1  10 895.048 72.7886  11
   1   1 -10 1062.93 227.157   8
  -1  -1   9 14951.4 763.352  12
   1   1  -9 15220.4 847.202   8
   1   1  -8 6430.39 417.764   8
  -1  -1   8 6194.52 345.342  12
   1   1  -7 4536.37 312.927   8
  -1  -1   7 4511.05 257.896  12
   1   1  -6 21899.3 1133.52   8
  -1  -1   6 22351.7 1087.69  12
   1   1  -5 13967.6 690.955   8
  -1  -1   5 14076.4 649.453  12
   1   1  -5 12569.8 627.727   5
  -1  -1   4 3834.33 199.043  12
   1   1  -4 3557.11 190.419   5
   1   1  -3 56558.2 2691.26   5
   1   1  -2 68.6626 24.8293   5
   1   1  -1 486321. 23007.2   5
   1   1   0 71.9839 21.1644   5
   1   1   1 305909. 14481.1  12
   1   1   2 10866.2 528.904  13
   1   1   2 10375.9 516.542   5
  -1  -1  -3 1675.95 100.704   8
   1   1   3 1757.87 121.266  13
   1   1   3 1752.18 99.8648   5
   1   1   4 4794.63 271.751  12
  -1  -1  -4 5027.04 259.517   8
   1   1   4 4468.53 278.564  13
   1   1   4 4847.66 245.483   5
   1   1   5 7636.06 408.166  12
  -1  -1  -5 7956.98 398.198   8
   1   1   5 7828.21 424.291  13
   1   1   5 7218.64 368.129   5
   1   1   6 2576.26 202.902  13
   1   1   6 2656.52 179.885  12
  -1  -1  -6 2193.52 166.999   8
   1   1   7 909.640 143.959  13
   1   1   7 966.428 116.325  12
  -1  -1  -7 896.621 112.997   8
   1   1   8 156.139 126.896  13
  -1  -1  -8 10.7973 96.9447   8
   1   1   8 86.8804 82.3144  12
   1   1   9 8466.74 540.279  13
  -1  -1  -9 8416.33 494.501   8
   1   1   9 8403.22 489.574  12
   1   1  10 2114.71 257.680  13
  -1  -1 -10 2275.59 228.083   8
   1   1  10 2096.80 196.555  12
   1   1  11 32725.2 1709.84  13
   1   1  11 32586.5 1545.51  10
  -1  -1 -11 29310.7 1646.17   8
   1   1  11 32990.3 1638.08  12
   1   1  12 834.951 76.0960  10
   1   1  12 1202.71 251.162  13
   1   1  12 835.164 78.5299  14
  -1  -1 -12 952.110 194.647   8
   1   1  13 1788.10 122.062  10
  -1  -1 -13 1694.76 247.693   8
   1   1  13 1934.71 124.730  14
   1   1  13 1956.19 319.223  13
   1   1  14 13579.1 876.991  13
   1   1  14 12692.9 657.248  14
  -1  -1 -14 13176.5 810.937   8
   1   1  14 14042.9 663.261  20
   1   1  15 15863.1 986.825  13
   1   1  15 14003.8 737.082  14
   1   1  15 16038.3 743.969  20
   1   1  16 4658.45 512.611  13
   1   1  16 4699.75 274.399  14
   1   1  16 5394.77 280.396  20
   1   1  17 507.568 281.873  13
   1   1  17 412.089 86.8234  14
  -1  -1 -17 242.304 118.289   1
   1   1  17 523.452 89.2316  20
   1   1  18 657.896 309.789  13
   1   1  18 367.638 90.5283  14
  -1  -1 -18 340.987 128.916   1
   1   1  18 352.512 88.6238  20
   1   1  19 2283.60 409.771  13
   1   1  19 2105.24 154.565  14
  -1  -1 -19 1911.56 195.854   1
   1   1  19 2601.75 161.894  20
  -1  -1 -20 1391.80 162.025   1
  -1  -1 -21 912.490 134.396   1
  -1  -1 -22 564.560 113.750   1
   1   1  23 649.211 117.940  23
  -1  -1 -23 477.991 88.4397   1
   1   1  24 248.845 85.4308  23
   1   1  25 218.086 57.0924  23
  -1  -2  24 65.9619 48.8209  23
  -1  -2  23 429.304 84.3588  23
   1   2 -23 368.213 70.0475   1
   1   2 -22 586.542 112.691   1
   1   2 -21 178.269 134.985   1
   1   2 -20 1543.82 199.451   1
   1   2 -19 2422.32 220.633   1
  -1  -2  18-22.6327 286.066  13
  -1  -2  18 81.2593 82.6818  14
   1   2 -18 216.619 149.032   1
  -1  -2  17 251.192 286.610  13
  -1  -2  17 300.647 97.4289  14
   1   2 -17 380.338 147.517   1
  -1  -2  16 554.962 98.1864  14
  -1  -2  16 584.007 308.211  13
   1   2 -16 347.531 139.539   1
  -1  -2  15 4947.58 274.304  14
  -1  -2  15 4568.31 504.158  13
   1   2 -15 5098.26 307.565   1
   1   2 -15 4346.90 475.660   8
  -1  -2  14 657.285 92.1565  14
  -1  -2  14 980.362 302.284  13
   1   2 -14 492.992 119.348   1
  -1  -2  14 525.122 78.0316  10
   1   2 -14 386.429 260.318   8
  -1  -2  13 16010.8 1017.04  13
  -1  -2  13 15881.9 788.981  14
   1   2 -13 16307.8 802.826   1
  -1  -2  13 15809.5 782.902  10
   1   2 -13 16850.1 999.826   8
  -1  -2  13 16257.7 787.621  11
  -1  -2  12 27883.4 1536.99  13
  -1  -2  12 26638.1 1321.24  14
   1   2 -12 27352.4 1332.09   1
   1   2 -12 27916.3 1509.54   8
  -1  -2  12 28631.2 1321.14  11
  -1  -2  12 27001.7 1316.31  10
  -1  -2  11 4439.75 403.845  13
  -1  -2  11 3753.79 210.334  14
  -1  -2  11 4004.47 206.950  11
  -1  -2  11 3668.88 202.151  10
   1   2 -11 4033.37 373.092   8
  -1  -2  10 6055.33 492.323  13
  -1  -2  10 6168.14 327.379  14
  -1  -2  10 6331.30 326.185  11
   1   2 -10 6995.55 483.597   8
  -1  -2  10 6832.35 324.395  10
  -1  -2   9 1373.87 234.699  13
   1   2  -9 2301.41 252.079   8
  -1  -2   8 11780.8 709.616  13
   1   2  -8 11644.6 681.410   8
   1   2  -7 27741.2 1420.04   8
   1   2  -6 46633.9 2222.79   5
   1   2  -5 44161.3 2112.98   5
   1   2  -4 741.141 67.7065   5
   1   2  -3 26909.4 1301.62   5
   1   2  -2 1490.45 101.720   5
   1   2  -1 42138.8 2020.82  12
   1   2  -1 43645.3 2040.97   5
   1   2   0 4227.66 219.211  12
   1   2   1 26478.4 1366.97  12
  -1  -2  -1 30391.5 1368.99   7
   1   2   2 1284.63 99.0791  12
   1   2   2 1444.78 94.7772  13
  -1  -2  -2 1402.78 93.7612   7
   1   2   3 84548.4 3936.05  13
   1   2   3 80841.5 3927.47   5
   1   2   4 5383.59 286.545  13
   1   2   4 4651.60 261.365   5
   1   2   5 18522.0 903.569  12
   1   2   5 18650.2 903.249  13
   1   2   5 16943.5 864.314   5
  -1  -2  -6 5324.54 311.575   8
   1   2   6 5632.90 327.145  12
   1   2   6 5530.32 337.272  13
   1   2   6 5226.07 280.430   5
   1   2   7 88662.1 3980.48  12
  -1  -2  -7 83955.2 3958.71   8
   1   2   7 88124.5 3995.73  13
   1   2   7 79421.3 3909.85   5
   1   2   8 29078.4 1582.00  13
  -1  -2  -8 30755.6 1552.69   8
   1   2   8 33525.0 1574.26  12
   1   2   9 21400.2 1176.71  13
   1   2   9 23159.8 1156.76  12
  -1  -2  -9 21714.5 1139.25   8
   1   2  10 361.605 129.158  12
   1   2  10 620.425 186.723  13
  -1  -2 -10 401.619 151.291   8
   1   2  11 1267.22 88.9807  10
   1   2  11 1452.32 183.471  12
   1   2  11 1672.80 248.702  13
  -1  -2 -11 1409.93 200.574   8
   1   2  12 26754.7 1355.20  13
   1   2  12 23271.9 1155.75  14
   1   2  12 26303.0 1282.10  12
  -1  -2 -12 25001.9 1286.49   8
   1   2  13 486.977 74.0277  14
   1   2  13 635.734 247.634  13
   1   2  13 568.357 161.858  12
   1   2  14 18961.0 1101.19  13
   1   2  14 17318.2 873.185  14
   1   2  14 18400.3 877.605  20
   1   2  15 493.932 87.8896  14
   1   2  15 734.011 301.054  13
   1   2  15 588.552 87.1823  20
   1   2  16 12.8430 78.9206  14
   1   2  16 244.074 266.361  13
   1   2  16 37.0796 78.1812  20
   1   2  17 175.721 86.6315  14
   1   2  17 43.0960 299.034  13
   1   2  17 186.671 78.3765  20
   1   2  18 49.4883 88.8093  14
   1   2  18 133.424 283.328  13
  -1  -2 -18-56.3563 120.004   1
   1   2  18 83.9960 83.3116  20
   1   2  19 1737.29 370.280  13
   1   2  19 1759.37 140.348  14
  -1  -2 -19 1580.47 171.858   1
   1   2  19 1968.28 142.275  20
  -1  -2 -20 1124.24 148.602   1
  -1  -2 -21 117.194 116.912   1
  -1  -2 -22 383.556 108.313   1
   1   2  23 821.909 127.216  23
  -1  -2 -23 652.121 97.4645   1
   1   2  24 430.297 87.2894  23
   1   2  25 34.8215 57.4460  23
  -1  -3  23 586.010 76.6434  23
  -1  -3  22 290.316 91.3929  23
   1   3 -22 206.376 91.0436   1
   1   3 -21 480.160 131.511   1
   1   3 -20 435.474 153.657   1
   1   3 -19-147.328 177.509   1
  -1  -3  18 3653.80 496.549  13
   1   3 -18 5586.02 327.707   1
  -1  -3  17 1142.86 341.609  13
  -1  -3  17 1223.34 119.922  14
   1   3 -17 1593.29 178.120   1
  -1  -3  16 163.428 87.4137  14
  -1  -3  16 90.6682 283.016  13
   1   3 -16 173.210 138.360   1
  -1  -3  15 670.032 96.9113  14
  -1  -3  15 1028.47 339.439  13
   1   3 -15 822.604 147.513   1
  -1  -3  15 708.247 88.3999  10
   1   3 -15 530.254 275.283   8
  -1  -3  14 2880.72 409.446  13
  -1  -3  14 2182.20 151.243  14
   1   3 -14 2348.53 190.535   1
   1   3 -14 2165.34 357.078   8
  -1  -3  14 2244.43 145.284  10
  -1  -3  13 1943.57 362.608  13
  -1  -3  13 2591.95 159.558  14
   1   3 -13 2301.70 186.347   1
  -1  -3  13 2566.93 160.826  11
   1   3 -13 2594.83 365.818   8
  -1  -3  13 2531.23 151.813  10
  -1  -3  12 5355.74 482.903  13
  -1  -3  12 4788.62 262.584  14
   1   3 -12 4627.96 276.601   1
  -1  -3  12 4920.12 253.862  10
  -1  -3  12 4875.20 259.032  11
   1   3 -12 4745.69 458.538   8
  -1  -3  11 1706.71 304.396  13
  -1  -3  11 1569.26 110.764  14
  -1  -3  11 1669.02 107.526  11
   1   3 -11 1592.20 267.254   8
  -1  -3  11 1545.68 102.340  10
  -1  -3  10 1885.63 281.333  13
  -1  -3  10 1712.52 110.096  14
  -1  -3  10 1771.85 106.156  10
   1   3 -10 1659.79 262.791   8
  -1  -3  10 1794.47 110.704  11
  -1  -3   9 6900.26 508.785  13
   1   3  -9 6894.18 488.205   8
  -1  -3   9 6863.76 342.963  11
  -1  -3   8 174.042 155.776  13
   1   3  -8 257.638 162.984   8
   1   3  -7 959.085 78.1859   5
   1   3  -6 10139.9 516.744   5
   1   3  -5 9186.75 477.663   5
   1   3  -4 4637.63 263.998   5
   1   3  -3 168870. 8026.96   5
   1   3  -1 11043.0 541.750  12
   1   3   0 8761.40 442.837  12
   1   3   1 10940.8 577.076  12
  -1  -3  -1 12106.8 589.738   7
   1   3   2 25.7917 45.0729  12
  -1  -3  -2 69.1427 55.0177   7
   1   3   3 8366.26 448.777  12
   1   3   3 8599.08 432.015  13
  -1  -3  -3 8027.08 440.921   7
   1   3   4 2618.17 177.340  13
  -1  -3  -4 2702.89 179.087   7
   1   3   5 108896. 5208.54  13
   1   3   6 5631.93 367.284  12
   1   3   6 6313.43 369.734  13
   1   3   6 6320.32 337.005   5
   1   3   7 1822.60 186.924  13
   1   3   7 2021.64 142.785   5
   1   3   8 2445.45 223.912  12
   1   3   8 2521.68 239.579  13
   1   3   8 2786.52 164.360   5
   1   3   9 31682.9 1409.88  12
   1   3   9 30451.5 1416.99  13
   1   3  10 320.104 176.152  13
   1   3  10 411.497 130.652  12
   1   3  11 13290.0 738.282  13
   1   3  11 11442.7 576.872  14
   1   3  11 12932.4 708.301  12
   1   3  12 16626.9 827.724  14
   1   3  12 19144.9 1016.59  13
   1   3  12 18083.5 964.318  12
   1   3  13 113.475 61.6761  14
   1   3  13 120.561 229.488  13
   1   3  13 314.154 165.867  12
   1   3  14 946.620 97.9234  14
   1   3  14 952.742 272.150  13
   1   3  14 886.825 197.760  12
   1   3  14 963.732 95.4861  20
   1   3  15 11186.4 784.944  13
   1   3  15 10633.8 556.679  14
   1   3  15 11474.1 558.803  20
   1   3  16 245.335 85.6364  14
   1   3  16 158.391 270.329  13
   1   3  16 385.528 88.7567  20
   1   3  17 94.9284 91.0092  14
   1   3  17 167.984 279.198  13
   1   3  17 126.735 79.0579  20
   1   3  18 996.595 330.350  13
   1   3  18 1412.38 135.958  14
   1   3  18 1334.04 127.063  20
   1   3  19 2573.49 177.132  14
   1   3  19 2353.64 409.832  13
   1   3  19 2524.11 174.087  20
  -1  -3 -20-71.0919 130.069   1
   1   3  20-4.26851 85.9277  14
  -1  -3 -21 4388.34 272.321   1
  -1  -3 -22 653.232 115.730   1
   1   3  23 1211.34 135.044  23
  -1  -3 -23 1025.29 112.959   1
   1   3  24 204.261 85.7664  23
  -1  -3 -24 74.2905 60.5465   1
  -1  -4  23 324.811 58.7321  23
  -1  -4  22 515.638 89.3244  23
   1   4 -22 696.994 84.1287   1
   1   4 -21 1085.04 128.670   1
   1   4 -20 2734.90 207.113   1
   1   4 -19 8350.18 465.607   1
   1   4 -18 709.670 175.405   1
  -1  -4  17 8903.29 748.954  13
  -1  -4  17 9351.62 490.280  14
   1   4 -17 10502.8 529.512   1
  -1  -4  16 135.585 286.815  13
  -1  -4  16 67.9664 86.2789  14
   1   4 -16 347.110 158.257   1
  -1  -4  15 465.339 295.172  13
  -1  -4  15 385.416 90.4687  14
   1   4 -15 464.053 137.941   1
   1   4 -15 426.401 283.740   8
  -1  -4  15 375.901 76.3856  10
  -1  -4  14 147.181 252.321  13
  -1  -4  14 2.06145 77.5123  14
   1   4 -14 9.27362 115.771   1
  -1  -4  14 121.588 80.0298  11
  -1  -4  14 56.3012 70.6107  10
   1   4 -14-113.577 260.811   8
  -1  -4  13 2236.07 151.201  14
   1   4 -13 2304.12 179.929   1
  -1  -4  13 2489.94 151.835  11
   1   4 -13 2162.03 347.380   8
  -1  -4  13 2216.97 142.330  10
  -1  -4  12 6693.45 549.167  13
  -1  -4  12 5942.62 317.741  14
   1   4 -12 5627.53 336.631   1
   1   4 -12 6065.67 513.666   8
  -1  -4  12 6380.31 313.508  10
  -1  -4  12 6069.49 318.298  11
  -1  -4  11 291.539 236.692  13
  -1  -4  11 136.694 58.7023  14
   1   4 -11 159.682 92.2741   1
   1   4 -11 209.864 205.929   8
  -1  -4  11 159.333 57.2649  11
  -1  -4  11 125.849 49.2799  10
  -1  -4  10 260.870 217.503  13
  -1  -4  10 95.1517 50.0082  14
   1   4 -10 121.943 194.899   8
  -1  -4  10 79.4215 45.0191  11
  -1  -4  10 58.6221 41.8204  10
  -1  -4   9 477.410 199.349  13
   1   4  -9 1208.85 234.053   8
  -1  -4   9 778.856 63.4756  10
  -1  -4   9 942.908 68.8927  11
  -1  -4   8 5460.77 415.693  13
  -1  -4   8 5065.17 258.538  11
  -1  -4   7 48034.2 2227.59  13
   1   4  -7 42487.5 2113.26   5
   1   4  -6 6170.75 349.580   5
   1   4  -5 247566. 11763.3   5
   1   4  -4 4943.59 296.107   5
   1   4  -2 2278.67 128.621  12
   1   4  -1 43599.1 2092.06  12
  -1  -4  -2 3000.70 216.544   7
   1   4   3 1695.80 146.683  12
  -1  -4  -3 1696.48 158.955   7
   1   4   4 2353.05 186.979  12
   1   4   4 2185.21 149.422  13
  -1  -4  -4 2027.05 171.222   7
   1   4   5 34163.5 1618.14  13
  -1  -4  -5 31536.3 1629.41   7
   1   4   6 7186.06 413.182  13
   1   4   7 38350.9 1908.80  12
   1   4   7 39153.1 1892.77  13
   1   4   7 37332.9 1861.42   5
   1   4   8 10233.6 603.478  12
   1   4   8 10644.9 596.532  13
   1   4   8 10152.1 543.890   5
   1   4   9 16286.1 884.759  12
   1   4   9 16435.2 879.754  13
   1   4   9 15505.3 799.382   5
   1   4  10 3784.93 303.222  12
   1   4  10 3502.10 307.991  13
   1   4  10 2962.53 184.131   5
   1   4  11 143.570 142.589  12
   1   4  11 205.907 175.265  13
   1   4  11 152.788 55.3622  14
   1   4  12 623.101 161.910  12
   1   4  12 286.326 205.307  13
   1   4  12 445.878 66.0735  14
   1   4  13 904.181 199.581  12
   1   4  13 977.707 246.955  13
   1   4  13 827.728 86.7379  14
   1   4  14 5198.15 443.728  12
   1   4  14 6101.16 501.765  13
   1   4  14 5700.55 309.696  14
   1   4  14 5877.25 309.883  20
   1   4  15 3288.34 340.047  12
   1   4  15 3500.39 407.169  13
   1   4  15 3189.46 204.188  14
   1   4  15 3607.62 207.510  20
   1   4  16 151.643 90.5136  14
   1   4  16-38.4171 248.766  13
   1   4  16 197.274 89.5736  20
   1   4  17 488.188 315.324  13
   1   4  17 347.809 103.917  14
   1   4  17 377.227 87.3613  20
   1   4  18 173.077 101.475  14
   1   4  18 198.439 85.8287  20
   1   4  19 3910.40 247.988  14
   1   4  19 4235.44 502.171  13
   1   4  19 4425.88 245.218  20
   1   4  20 534.395 105.404  14
  -1  -4 -21 1548.42 161.497   1
   1   4  22 268.512 128.349  23
  -1  -4 -22 69.7318 110.998   1
   1   4  23 747.610 119.631  23
  -1  -4 -23 478.453 102.074   1
  -1  -4 -24 502.863 72.7180   1
  -1  -5  22 135.547 62.9688  23
  -1  -5  21 934.172 107.931  23
   1   5 -21 993.889 110.428   1
   1   5 -20 172.983 125.584   1
   1   5 -19 1494.45 185.664   1
   1   5 -18 1938.90 215.344   1
   1   5 -17 1148.05 196.473   1
   1   5 -16 129.130 170.125   1
  -1  -5  16-155.201 293.772  13
  -1  -5  16 216.241 84.4387  14
   1   5 -15 97.1477 153.708   1
  -1  -5  15 352.866 307.126  13
  -1  -5  15 199.111 83.0356  14
  -1  -5  15 212.201 72.9213  10
   1   5 -15 78.8665 259.359   8
  -1  -5  15 238.583 100.397  11
   1   5 -14 445.744 139.738   1
  -1  -5  14 389.205 83.4421  14
  -1  -5  14 233.883 281.093  13
  -1  -5  14 344.668 79.7205  10
  -1  -5  14 349.049 93.0872  11
   1   5 -14 411.851 270.763   8
   1   5 -13 715.003 128.418   1
  -1  -5  13 581.599 291.869  13
  -1  -5  13 626.112 85.3437  14
  -1  -5  13 660.541 78.7209  10
  -1  -5  13 669.312 94.1213  11
   1   5 -13 358.894 262.939   8
   1   5 -12 5028.97 299.177   1
  -1  -5  12 5132.28 493.498  13
  -1  -5  12 5035.07 274.829  14
  -1  -5  12 5069.74 269.483  10
  -1  -5  12 5284.13 276.244  11
   1   5 -12 5201.16 492.289   8
   1   5 -11 2151.80 164.217   1
  -1  -5  11 1911.85 134.664  14
  -1  -5  11 2574.75 355.521  13
  -1  -5  11 2263.77 135.354  11
  -1  -5  11 2113.39 128.915  10
   1   5 -11 2237.51 346.168   8
   1   5 -10 201.839 82.1511   1
   1   5 -10 300.152 212.653   8
  -1  -5  10 222.954 57.3213  11
  -1  -5  10 250.049 50.7794  10
  -1  -5  10 256.527 204.553  13
  -1  -5  10 185.033 58.8619  14
  -1  -5   9 6804.16 334.601  11
  -1  -5   9 6406.51 329.998  10
  -1  -5   9 6902.75 511.563  13
  -1  -5   8 4958.96 253.158  10
  -1  -5   8 5300.84 412.935  13
  -1  -5   8 4991.54 319.220  26
  -1  -5   7 85816.6 4127.67  13
   1   5  -7 83061.1 4037.07   5
  -1  -5   6 3549.45 301.609  13
   1   5  -6 3459.10 246.042   5
   1   5  -5 29806.8 1488.76   5
   1   5  -3 373.606 34.4411  12
   1   5  -2 14253.3 705.073  12
  -1  -5  -2 41839.0 2067.90   7
  -1  -5  -3 58129.2 2839.42   7
   1   5   4 2560.39 203.736  12
  -1  -5  -4 2274.04 213.404   7
   1   5   5 8863.00 510.446  12
   1   5   5 8646.34 463.855  13
  -1  -5  -5 8604.58 505.713   7
   1   5   6 17694.5 910.299  13
  -1  -5  -6 18044.2 943.214   7
   1   5   7 167.738 95.2860  13
  -1  -5  -7 149.728 112.592   7
   1   5   8 4973.43 368.826  12
   1   5   8 5229.98 344.680  13
   1   5   8 5046.59 317.951   5
  -1  -5  -8 5022.69 358.207   7
   1   5   9 16087.7 866.749  12
   1   5   9 15891.7 839.822  13
   1   5   9 14304.6 786.514   5
   1   5  10 40844.8 1918.71  12
   1   5  10 35811.8 1766.94  14
   1   5  10 41119.5 1899.84  13
   1   5  10 37443.8 1812.19   5
   1   5  11 13496.9 759.812  12
   1   5  11 12031.1 607.683  14
   1   5  11 13460.3 756.852  13
   1   5  12 7454.65 542.811  12
   1   5  12 7472.38 536.805  13
   1   5  12 7643.72 390.399  14
   1   5  13 1382.87 247.068  12
   1   5  13 1359.76 116.576  14
   1   5  13 1466.50 268.616  13
   1   5  14 236.922 78.1475  20
   1   5  14 540.227 213.980  12
   1   5  14 121.277 86.9377  14
   1   5  14 141.058 217.638  13
   1   5  15 4456.59 246.319  20
   1   5  15 3437.76 390.961  12
   1   5  15 4298.06 432.335  13
   1   5  15 4211.63 247.283  14
   1   5  16 6483.73 340.800  20
   1   5  16 5331.07 478.005  12
   1   5  16 6255.01 344.900  14
   1   5  16 6525.07 553.527  13
  -1  -5 -16 5841.53 568.714   7
   1   5  17 1589.08 136.514  20
   1   5  17 1823.53 353.172  13
   1   5  17 1438.89 147.049  14
  -1  -5 -17 1980.84 373.719   7
   1   5  18 318.214 110.479  14
   1   5  18 263.558 305.602  13
   1   5  18 420.489 96.7208  20
   1   5  19 61.0816 253.120  13
   1   5  19 96.3908 106.827  14
   1   5  19 144.394 87.2351  20
   1   5  20 564.671 112.021  14
   1   5  20 612.937 98.1543  20
  -1  -5 -21-42.0144 124.256   1
   1   5  22 1399.39 148.040  23
  -1  -5 -22 1137.99 133.644   1
  -1  -5 -23 115.861 92.7240   1
  -1  -5 -24 115.550 66.5256   1
  -1  -5 -24 82.7991 99.4002  15
  -1  -6  22 4.54034 41.0629  23
   1   6 -21 98.8998 71.3362   1
  -1  -6  21 96.3250 63.4843  23
   1   6 -20 265.399 109.674   1
  -1  -6  20 413.481 95.9818  23
   1   6 -19 2742.82 203.690   1
   1   6 -18 118.988 165.189   1
   1   6 -17 8203.59 461.370   1
  -1  -6  16 3164.58 186.429  10
  -1  -6  16 2540.90 411.900  13
   1   6 -16 2966.80 248.813   1
  -1  -6  15 6974.68 358.073  11
   1   6 -15 5195.70 555.274   8
  -1  -6  15 6692.23 344.539  10
  -1  -6  15 6227.60 345.464  14
  -1  -6  15 6272.24 591.463  13
   1   6 -15 6917.12 391.642   1
   1   6 -14 365.036 263.054   8
  -1  -6  14 353.278 74.6355  10
  -1  -6  14 410.162 96.1950  11
  -1  -6  14 366.762 85.9737  14
  -1  -6  14 441.920 283.346  13
   1   6 -14 195.849 140.250   1
  -1  -6  13 961.805 102.974  11
   1   6 -13 776.010 294.771   8
  -1  -6  13 997.967 93.6720  10
  -1  -6  13 865.744 98.1637  14
  -1  -6  13 482.235 270.630  13
   1   6 -13 887.848 159.948   1
  -1  -6  12 463.173 72.8485  10
  -1  -6  12 581.104 82.7921  11
   1   6 -12 628.898 279.358   8
  -1  -6  12 507.706 262.772  13
  -1  -6  12 476.890 78.6439  14
   1   6 -12 388.919 127.246   1
  -1  -6  11 635.352 84.9528  11
   1   6 -11 720.069 274.908   8
  -1  -6  11 667.136 74.0463  10
  -1  -6  11 552.227 262.194  13
  -1  -6  11 603.618 76.4687  14
   1   6 -11 658.759 125.482   1
  -1  -6  10-16.3201 60.3337  11
   1   6 -10 199.949 234.267   8
  -1  -6  10-2.81975 49.3258  10
  -1  -6  10-62.3168 199.290  13
   1   6 -10 49.3620 88.3569   1
  -1  -6   9 4262.26 385.627  13
  -1  -6   9 4088.66 209.617  10
  -1  -6   9 3733.51 212.768  11
  -1  -6   8 139.069 106.933  26
  -1  -6   8 245.391 172.638  13
  -1  -6   8 137.394 45.1093  10
  -1  -6   7 602.288 185.953  13
   1   6  -7 518.467 121.248   5
  -1  -6   7 615.958 55.8276  10
  -1  -6   6 2931.79 279.821  13
   1   6  -6 3210.16 253.820   5
  -1  -6   5 117483. 5819.13  13
   1   6  -5 123286. 5803.48   5
  -1  -6   4 329.928 112.724  13
   1   6  -3 7383.15 374.506  12
   1   6  -2 161.659 53.0842  12
   1   6  -1 3884.18 238.033  12
   1   6   0 3613.42 282.559  17
   1   6   1 34777.4 1746.99  17
   1   6   2 320.469 136.712  17
  -1  -6  -2 233.049 126.046   7
   1   6   3 7.20243 105.549  17
  -1  -6  -3 79.6640 116.742   7
   1   6   4 846.031 135.956  12
  -1  -6  -4 941.276 167.107   7
   1   6   5 25444.0 1337.95  12
  -1  -6  -5 26570.5 1349.61   7
   1   6   6 24194.2 1188.72  12
  -1  -6  -6 23084.2 1185.65   7
   1   6   6 21296.4 1118.85  13
  -1  -6  -7 234.384 140.147   7
   1   6   7 412.357 99.7607  13
  -1  -6  -8 67.7998 156.895   7
   1   6   8 197.813 109.314  13
   1   6   9 4463.60 351.040  12
   1   6   9 3915.02 284.465   5
  -1  -6  -9 4195.34 356.563   7
   1   6   9 3990.12 302.058  13
   1   6  10 1405.12 230.891  12
  -1  -6 -10 1558.32 243.057   7
   1   6  10 1302.27 154.532   5
   1   6  10 1379.29 101.258  14
   1   6  10 1484.43 205.225  13
   1   6  11 310.742 187.675  12
   1   6  11 184.583 90.8294   5
  -1  -6 -11 216.171 188.866   7
   1   6  11 211.438 160.810  13
   1   6  11 232.425 68.9193  14
   1   6  12 9347.16 606.921  12
  -1  -6 -12 9569.95 626.928   7
   1   6  12 8507.10 443.033  14
   1   6  12 8749.94 584.756  13
   1   6  13 75.3948 187.475  12
   1   6  13 159.123 84.6194  14
   1   6  13-13.5555 203.464  13
  -1  -6 -13-62.3345 204.132   7
   1   6  14 1678.42 291.985  12
   1   6  14 2005.89 304.013  13
   1   6  14 1822.70 146.118  14
  -1  -6 -14 1772.95 333.794   7
   1   6  14 1944.12 141.387  20
   1   6  15 12871.0 648.994  14
   1   6  15 14006.0 861.636  13
  -1  -6 -15 14402.2 893.481   7
   1   6  15 13056.9 649.891  20
   1   6  16-34.6451 221.615  12
   1   6  16-142.042 260.968  13
   1   6  16 124.412 99.6966  14
  -1  -6 -16-20.5350 283.913   7
   1   6  16 79.4045 98.3525  20
   1   6  17 10308.2 744.511  12
   1   6  17 11751.9 579.242  14
   1   6  17 12301.6 826.179  13
  -1  -6 -17 11575.9 835.547   7
   1   6  17 10802.3 574.279  20
   1   6  18 2543.58 178.138  20
   1   6  18 2667.23 193.272  14
   1   6  19 54.9710 87.0367  20
   1   6  19-173.434 262.738  13
   1   6  19-17.7437 101.219  14
   1   6  20-9.50338 104.825  14
   1   6  20 24.0170 78.1654  20
   1   6  21 148.294 120.551  23
   1   6  21 59.3496 91.6516  14
  -1  -6 -22 65.6243 109.677   1
  -1  -6 -23 493.166 103.813   1
  -1  -6 -24 933.999 89.9518   1
  -1  -6 -24 1074.57 120.213  15
  -1  -7  21 173.919 70.1237  25
  -1  -7  21 67.1881 45.2485  23
  -1  -7  20 139.247 68.6534  23
   1   7 -20 85.6123 89.0943   1
  -1  -7  19 693.519 107.839  23
   1   7 -19 1098.61 135.629   1
   1   7 -18 734.821 153.534   1
   1   7 -17 1505.64 194.036   1
   1   7 -16 1547.13 201.432   1
  -1  -7  16 1424.90 116.540  10
   1   7 -15 101.534 160.982   1
  -1  -7  15-20.1908 227.530  13
  -1  -7  15 7.68060 73.0208  10
  -1  -7  15 96.4469 102.576  11
   1   7 -14 4968.55 324.973   1
  -1  -7  14 4401.86 493.283  13
  -1  -7  14 4820.89 274.358  14
  -1  -7  14 5358.35 273.817  10
  -1  -7  14 5195.30 286.617  11
   1   7 -13 115.190 139.995   1
  -1  -7  13 88.7039 78.3604  14
  -1  -7  13-236.016 271.939  13
  -1  -7  13 117.378 91.9079  11
   1   7 -13 145.764 273.762   8
  -1  -7  13 80.2225 66.5366  10
   1   7 -12 3.12860 130.732   1
  -1  -7  12 100.686 68.1798  14
  -1  -7  12-167.713 247.751  13
   1   7 -12-102.294 281.889   8
  -1  -7  12 86.9776 70.0464  10
  -1  -7  12 80.8257 81.8965  11
   1   7 -11 3942.37 249.313   1
  -1  -7  11 3381.90 405.168  13
  -1  -7  11 3973.14 217.180  14
   1   7 -11 4182.07 461.372   8
  -1  -7  11 3680.72 213.869  10
  -1  -7  11 3919.24 220.336  11
   1   7 -10 4946.79 282.067   1
  -1  -7  10 4327.83 438.374  13
  -1  -7  10 4422.08 251.263  10
  -1  -7  10 5075.42 259.223  11
   1   7  -9 1028.13 120.401   1
  -1  -7   9 888.447 80.6845  10
  -1  -7   9 1063.99 258.371  13
  -1  -7   8 142.155 51.4884  10
  -1  -7   8 275.822 187.169  13
   1   7  -7 2352.04 229.529   5
  -1  -7   7 2574.94 284.553  13
   1   7  -6 138.736 129.873   5
  -1  -7   6 113.612 143.836  13
   1   7  -5 8715.38 525.823   5
  -1  -7   5 8258.72 516.742  13
  -1  -7   4 592.601 129.666  13
   1   7  -3 35410.2 1781.73  12
  -1  -7   3 41204.9 1836.22  13
   1   7  -2 697.606 85.2040  12
  -1  -7   2 633.358 98.0748  13
   1   7  -1 295.660 158.972  17
   1   7  -1 151.318 70.5649  12
  -1  -7   1 138.062 54.9844  13
   1   7   0 1231.86 195.595  17
  -1  -7   0 884.629 70.2887  13
   1   7   1-25.0918 136.352  17
   1   7   2 772.843 171.347  17
   1   7   3 26118.2 1358.78  17
  -1  -7  -3 26219.4 1375.84   7
   1   7   4 5139.72 360.768  17
   1   7   4 4588.10 336.159  12
  -1  -7  -4 4477.23 362.998   7
   1   7   5 1319.59 180.783  12
  -1  -7  -5 1081.75 203.119   7
   1   7   6 23883.4 1265.58  12
  -1  -7  -6 23743.2 1275.52   7
   1   7   7 6816.60 452.934  12
  -1  -7  -7 5887.50 459.162   7
  -1  -7  -8 2713.37 303.393   7
   1   7   8 2826.00 227.467  13
  -1  -7  -9 9682.89 611.464   7
   1   7   9 9373.79 533.400   5
   1   7   9 9426.90 527.737  13
   1   7   9 8450.84 442.085  14
   1   7  10 39448.5 1934.18  12
   1   7  10 34669.9 1838.27   5
  -1  -7 -10 38245.2 1928.24   7
   1   7  10 36264.0 1758.94  14
   1   7  10 38613.2 1863.63  13
   1   7  11 16040.0 905.216  12
   1   7  11 14226.4 794.951   5
  -1  -7 -11 15303.7 905.863   7
   1   7  11 14483.2 726.245  14
   1   7  11 15441.6 845.522  13
   1   7  12 558.167 233.205  12
  -1  -7 -12 514.029 246.519   7
   1   7  12 716.735 88.4174  14
   1   7  12 730.532 205.338  13
   1   7  13 758.147 248.495  12
  -1  -7 -13 458.035 253.933   7
   1   7  13 379.750 90.0620  14
   1   7  13 553.122 202.877  13
   1   7  14 13245.9 861.087  12
   1   7  14 12836.3 657.977  14
   1   7  14 13694.6 823.195  13
  -1  -7 -14 14054.5 888.810   7
   1   7  15 10765.0 568.231  20
   1   7  15 11748.5 772.559  12
   1   7  15 11419.9 568.673  14
   1   7  15 11417.5 743.457  13
  -1  -7 -15 10209.7 794.859   7
   1   7  16 11426.7 608.934  20
   1   7  16 12380.8 822.935  12
   1   7  16 12454.4 614.901  14
   1   7  16 11803.6 803.569  13
  -1  -7 -16 12622.4 876.483   7
   1   7  17 260.422 240.903  12
   1   7  17 370.603 261.819  13
   1   7  17 50.4863 116.795  14
   1   7  17 180.081 98.0081  20
   1   7  18 4684.78 471.995  12
   1   7  18 5109.86 518.673  13
   1   7  18 5965.89 319.702  14
   1   7  18 5307.28 307.036  20
   1   7  19 106.045 106.539  14
   1   7  19 77.6691 96.4145  20
   1   7  20 719.155 123.748  14
   1   7  20 667.505 101.923  20
   1   7  21 1332.40 130.923  14
  -1  -7 -23-42.9654 91.8082   1
  -1  -7 -24 130.944 94.3075  15
  -1  -7 -24 44.3668 65.4521   1
  -1  -8  21 149.926 50.2082  25
  -1  -8  20-15.8465 42.6434  23
   1   8 -20 54.2776 56.5858   1
  -1  -8  19 366.504 72.8882  23
   1   8 -19 388.139 104.461   1
  -1  -8  18 354.978 87.7439  23
   1   8 -18 250.002 136.061   1
   1   8 -17 6098.41 360.415   1
   1   8 -16 4516.33 301.370   1
  -1  -8  16 4393.66 241.864  10
   1   8 -15 4908.75 336.157   1
  -1  -8  15 5406.10 282.400  10
  -1  -8  15 5155.93 295.517  11
   1   8 -14 206.779 160.684   1
  -1  -8  14-55.8310 207.554  13
  -1  -8  14 13.5163 71.0136  10
   1   8 -14-83.3839 250.164   8
  -1  -8  14 131.932 100.600  11
   1   8 -13-43.7207 164.343   1
  -1  -8  13-129.566 225.125  13
  -1  -8  13 47.7451 73.2722  14
   1   8 -13-129.059 267.343   8
  -1  -8  13-11.5397 92.2411  11
  -1  -8  13-75.2724 76.2832  10
   1   8 -12 35.9555 151.762   1
  -1  -8  12-53.4504 201.827  13
  -1  -8  12 66.6700 67.7131  14
  -1  -8  12 92.8643 88.9932  11
  -1  -8  12 86.2121 68.9228  10
   1   8 -12-195.534 300.375   8
   1   8 -11 31.0240 133.377   1
  -1  -8  11 79.7796 68.8078  14
  -1  -8  11-83.8531 227.063  13
  -1  -8  11 120.006 71.7750  10
  -1  -8  11 44.2124 77.3055  11
   1   8 -11-21.2480 281.440   8
   1   8 -10 84.1813 126.624   1
  -1  -8  10-61.8424 220.953  13
  -1  -8  10 30.8175 64.2130  10
  -1  -8  10 85.7111 76.7707  11
   1   8  -9 1013.57 135.059   1
  -1  -8   9 911.927 238.442  13
  -1  -8   9 1083.83 89.4784  10
   1   8  -8 714.666 109.624   1
  -1  -8   8 762.851 215.482  13
  -1  -8   8 731.018 75.1757  10
  -1  -8   7 6340.05 458.466  13
   1   8  -7 6950.32 455.917   5
   1   8  -7 6445.98 349.309   1
   1   8  -6 426.442 157.614   5
  -1  -8   6 651.777 172.366  13
   1   8  -5 98810.6 4726.36   5
  -1  -8   5 95388.5 4692.07  13
  -1  -8   4 104.706 102.236  13
  -1  -8   3 48838.5 2382.72  13
   1   8  -2 3178.10 317.964  17
   1   8  -2 2794.01 200.179  12
  -1  -8   2 2962.14 194.929  13
   1   8  -1 555.404 209.990  17
   1   8  -1 535.316 96.0968  12
  -1  -8   1 369.639 59.5122  13
   1   8   0 358.985 185.074  17
   1   8   0 448.682 106.240  12
   1   8   1 705.828 183.876  17
   1   8   1 882.093 139.519  12
   1   8   2 1530.02 211.387  17
   1   8   2 1244.90 172.781  12
   1   8   3 2258.05 260.576  17
   1   8   3 2348.71 226.240  12
   1   8   4 38558.7 1876.83  17
   1   8   4 35502.4 1858.00  12
  -1  -8  -4 35679.5 1891.98   7
   1   8   5 19400.8 990.333  17
   1   8   5 17310.7 975.349  12
  -1  -8  -5 16125.4 993.461   7
   1   8   6 5751.87 415.436  12
  -1  -8  -6 5482.45 437.091   7
   1   8   7 6098.26 435.402  12
   1   8   7 5599.21 293.643  14
  -1  -8  -7 5575.47 464.039   7
   1   8   8 894.662 194.486  12
  -1  -8  -8 1059.76 253.902   7
  -1  -8  -9 9914.16 674.048   7
   1   8   9 9850.02 597.748   5
   1   8  10 3202.73 195.541  14
   1   8  10 3764.39 280.850  13
   1   8  10 3385.99 296.565   5
   1   8  11 2775.96 333.087  12
   1   8  11 2168.16 148.500  14
   1   8  11 2338.12 241.394  13
  -1  -8 -11 1961.13 335.752   7
   1   8  11 2136.83 232.932   5
   1   8  12 9620.04 705.181  12
   1   8  12 9845.22 636.214  13
   1   8  12 10484.9 523.403  14
   1   8  12 9924.78 596.724   5
  -1  -8 -12 10983.8 741.079   7
   1   8  13 132.251 184.619  13
   1   8  13 242.213 237.589  12
   1   8  13 85.0835 90.3935  14
  -1  -8 -13 18.7527 278.970   7
   1   8  14 1119.72 244.531  13
   1   8  14 986.444 258.885  12
  -1  -8 -14 1048.11 337.579   7
   1   8  14 1158.36 128.735  14
   1   8  15 3308.34 218.166  20
   1   8  15 3033.93 391.593  12
  -1  -8 -15 2824.96 444.107   7
   1   8  15 3271.72 366.069  13
   1   8  15 3514.20 218.184  14
   1   8  16 1086.87 129.162  20
   1   8  16 809.259 283.752  12
   1   8  16 854.647 259.999  13
  -1  -8 -16 1279.27 358.980   7
   1   8  16 1090.08 137.893  14
   1   8  17 15418.2 721.442  14
   1   8  17 14910.8 941.540  12
   1   8  17 12985.4 711.746  20
   1   8  18 747.698 128.113  14
   1   8  18 497.326 238.633  12
   1   8  18 583.461 113.579  20
   1   8  19 5.22613 110.549  14
   1   8  19 49.3648 100.055  20
   1   8  20 225.807 108.740  14
   1   8  20 146.031 89.0569  20
   1   8  21-10.7153 88.3073  14
  -1  -8 -23 235.304 119.627  15
  -1  -8 -23 186.446 89.3239   1
  -1  -8 -24 201.834 92.5785  15
  -1  -8 -24 152.967 65.6069   1
   1   9 -19 103.046 70.2220   1
  -1  -9  18 154.236 59.6592  23
   1   9 -18 241.226 111.516   1
  -1  -9  17 989.088 102.452  23
   1   9 -17 1328.51 156.617   1
   1   9 -16 1044.64 173.508   1
   1   9 -15 342.257 170.450   1
  -1  -9  15 265.977 75.7086  10
  -1  -9  15 304.523 99.4706  11
   1   9 -14 6490.53 396.946   1
  -1  -9  14 6637.50 354.361  11
  -1  -9  14 6477.63 342.233  10
   1   9 -13 20.2506 160.950   1
   1   9 -13 261.080 255.083   8
  -1  -9  13 33.2394 73.9770  10
  -1  -9  13 4.74403 99.6924  11
   1   9 -12 1566.17 185.988   1
  -1  -9  12 1254.10 114.185  14
   1   9 -12 1669.73 366.139   8
  -1  -9  12 1629.45 134.209  11
  -1  -9  12 1528.78 119.870  10
   1   9 -11 210.846 148.143   1
  -1  -9  11 159.086 69.6272  14
   1   9 -11 90.3481 279.641   8
  -1  -9  11 204.009 72.0327  10
  -1  -9  11 83.5392 93.7060  11
   1   9 -10 164.333 134.038   1
  -1  -9  10 276.049 199.623  13
  -1  -9  10 89.2201 74.5451  10
  -1  -9  10 232.736 86.6837  11
   1   9  -9 1128.26 142.479   1
  -1  -9   9 943.397 230.047  13
  -1  -9   9 904.622 94.3049  10
   1   9  -8 1288.25 144.092   1
  -1  -9   8 881.423 209.164  13
  -1  -9   8 1122.82 97.6317  10
   1   9  -7 541.121 112.092   1
  -1  -9   7 542.460 220.711  26
   1   9  -7 449.236 185.812   5
  -1  -9   7 427.382 168.645  13
   1   9  -6 260.301 99.7587   1
   1   9  -6 255.068 168.835   5
  -1  -9   6 143.232 140.102  13
   1   9  -5 3038.19 170.479  16
   1   9  -5 2989.46 302.864   5
  -1  -9   5 2509.31 241.892  13
   1   9  -4 534.379 71.0724  16
   1   9  -4 464.541 186.138   5
  -1  -9   4 437.458 115.576  13
   1   9  -3 23453.5 1450.60  17
   1   9  -3 27202.7 1290.49  16
   1   9  -2 158.127 56.6890  16
   1   9  -2 374.532 250.459  17
   1   9  -1 5121.79 444.733  17
   1   9  -1 4774.63 245.651  16
   1   9  -1 4178.64 302.864  12
   1   9   0 290.019 57.8128  16
   1   9   0 379.805 197.530  17
   1   9   0 213.602 108.271  12
   1   9   1 4914.17 259.936  16
   1   9   1 5057.11 404.554  17
   1   9   1 5388.29 352.614  12
   1   9   2 644.699 202.470  17
   1   9   2 527.307 62.9078  16
   1   9   2 620.525 148.208  12
   1   9   3 381.775 200.495  17
   1   9   3 380.481 149.912  12
   1   9   4 5013.10 379.658  17
   1   9   4 4307.33 232.011  16
   1   9   4 4593.34 354.724  12
   1   9   5 654.830 231.781  17
   1   9   5 723.364 72.7455  16
   1   9   5 717.967 179.733  12
  -1  -9  -5 754.201 256.709   7
   1   9   6 4593.81 377.735  12
   1   9   6 4457.86 232.772  16
  -1  -9  -6 4501.56 422.078   7
   1   9   6 4315.39 236.898  14
   1   9   7 1138.33 233.749  12
   1   9   7 1340.88 94.6215  16
  -1  -9  -7 1710.26 297.980   7
   1   9   7 1312.44 104.135  14
   1   9   8 1188.58 241.956  12
   1   9   8 1250.61 90.7036  16
  -1  -9  -8 1444.73 304.601   7
   1   9   8 1188.38 99.7852  14
   1   9   9 971.110 78.3419  16
   1   9   9 1241.82 251.875  12
   1   9   9 697.381 187.558   5
  -1  -9  -9 800.623 298.411   7
   1   9  10 20335.8 986.166  16
   1   9  10 20636.8 1125.73   5
  -1  -9 -10 21771.9 1219.70   7
   1   9  11 4131.78 343.710   5
  -1  -9 -11 4619.63 464.246   7
   1   9  12 2301.29 351.013  12
   1   9  12 2395.99 164.595  14
   1   9  12 2069.86 241.729   5
  -1  -9 -12 2677.91 408.035   7
   1   9  13 791.634 245.315  12
   1   9  13 554.792 114.772  14
  -1  -9 -13 329.604 309.390   7
   1   9  14 582.849 256.852  12
   1   9  14 276.869 111.980  14
  -1  -9 -14 458.505 329.907   7
   1   9  15 9120.48 690.517  12
  -1  -9 -15 8746.33 744.413   7
   1   9  15 8903.51 472.266  14
   1   9  16 2090.57 355.835  12
   1   9  16 1978.70 175.219  14
   1   9  16 1721.16 164.420  20
   1   9  17-41.3134 265.337  12
   1   9  17 197.285 120.524  14
   1   9  17 40.3898 111.743  20
   1   9  18 3158.25 406.942  12
   1   9  18 3621.58 233.014  14
   1   9  18 3283.49 219.385  20
   1   9  19 1600.22 153.670  14
   1   9  19 1150.15 131.389  20
   1   9  20 84.1291 108.202  14
   1   9  20 107.280 79.8749  20
   1   9  21 936.057 111.258  14
   1   9  22 492.331 84.0502  14
  -1  -9 -23 71.8275 89.7282   1
  -1  -9 -24 245.108 62.0276   1
  -1 -10  19 70.2075 58.2865  25
   1  10 -18 314.852 79.6452   1
   1  10 -17 549.388 122.145   1
   1  10 -16 2517.96 198.793   1
  -1 -10  15 1363.27 126.051  11
   1  10 -15 1110.77 174.367   1
  -1 -10  14 691.150 87.4133  10
  -1 -10  14 763.688 110.273  11
   1  10 -14 680.293 169.854   1
  -1 -10  13 281.990 77.3528  10
  -1 -10  13 149.496 96.1707  11
   1  10 -13 340.930 181.059   1
  -1 -10  12 3773.65 226.773  11
  -1 -10  12 3537.76 210.756  10
   1  10 -12 3994.40 277.850   1
   1  10 -11 1782.16 396.700   8
  -1 -10  11 1805.91 133.327  10
  -1 -10  11 1905.07 148.344  11
  -1 -10  11 1617.45 127.200  14
   1  10 -11 1822.57 200.475   1
  -1 -10  10 314.776 98.5865  11
  -1 -10  10 386.025 79.7155  10
   1  10 -10 560.952 155.910   1
  -1 -10   9 438.157 86.6920  10
   1  10  -9 577.408 156.043   1
  -1 -10   8 2139.29 149.437  10
   1  10  -8 2518.75 196.942   1
  -1 -10   7 3121.72 398.275  26
   1  10  -7 4046.51 251.685   1
   1  10  -6 189.229 110.148   1
   1  10  -6 334.033 188.050   5
   1  10  -5 3451.81 335.129   5
   1  10  -5 2953.32 205.702   1
   1  10  -5 3331.18 184.725  16
   1  10  -4 950.310 231.891   5
   1  10  -4 802.150 88.4532  16
   1  10  -4 512.187 314.289  17
   1  10  -4 833.591 109.227   1
   1  10  -3 12779.8 850.715  17
   1  10  -3 12651.2 625.415  16
   1  10  -2 4831.77 257.606  16
   1  10  -2 4835.49 471.804  17
   1  10  -1 2693.65 359.733  17
   1  10  -1 2508.98 150.637  16
   1  10  -1 2224.61 211.744  12
   1  10   0 1759.82 117.243  16
   1  10   0 1507.01 295.748  17
   1  10   0 1316.86 180.525  12
   1  10   1 7093.48 361.849  16
   1  10   1 6526.31 531.872  17
   1  10   1 7288.30 460.563  12
   1  10   2 2189.72 137.445  16
   1  10   2 2099.15 289.156  17
   1  10   2 2288.30 249.669  12
   1  10   3 15177.6 885.051  17
   1  10   3 14472.1 845.517  12
   1  10   4 15343.3 759.210  16
   1  10   4 17424.4 935.500  17
   1  10   4 15443.3 894.727  12
   1  10   5 30075.6 1463.83  16
   1  10   5 33130.0 1636.96  17
   1  10   5 31394.5 1622.13  12
   1  10   6 3633.11 204.527  16
  -1 -10  -6 4071.08 443.701   7
   1  10   6 3564.65 352.785  12
   1  10   7 13888.4 685.393  14
   1  10   7 13763.0 679.818  16
  -1 -10  -7 14022.1 913.287   7
   1  10   7 14375.7 854.588  12
   1  10   8 111.315 74.1855  14
   1  10   8 77.6808 64.2558  16
  -1 -10  -8 35.3448 260.539   7
   1  10   8-119.164 214.928  12
   1  10   9 3984.77 221.625  14
   1  10   9 3525.66 205.605  16
   1  10   9 3975.07 355.437   5
  -1 -10  -9 3445.63 466.540   7
   1  10   9 3735.53 395.878  12
   1  10  10 6920.79 351.630  16
   1  10  10 6878.85 499.222   5
  -1 -10 -10 6470.96 590.574   7
   1  10  10 6880.70 557.724  12
   1  10  11 1431.63 231.854   5
  -1 -10 -11 1266.52 357.400   7
  -1 -10 -11 1288.01 134.828   2
   1  10  11 1423.09 100.217  16
   1  10  12 1049.44 206.164   5
  -1 -10 -12 1396.53 353.320   7
  -1 -10 -12 930.611 114.887   2
   1  10  13 471.168 263.258  12
   1  10  13 310.437 90.7159  19
  -1 -10 -13 67.6313 302.208   7
   1  10  13 244.260 110.036  14
   1  10  14 987.087 288.385  12
  -1 -10 -14 589.265 377.997   7
   1  10  14 909.708 128.056  14
   1  10  15 593.194 284.045  12
   1  10  15 645.390 118.964  14
  -1 -10 -15 122.335 335.913   7
   1  10  16 273.486 123.697  14
   1  10  16 323.831 266.434  12
   1  10  16 336.622 120.747  20
   1  10  17 8831.83 433.355  14
   1  10  17 7941.84 651.346  12
   1  10  17 7051.73 423.949  20
   1  10  18 194.287 122.537  14
   1  10  18 103.063 249.665  12
   1  10  18 80.0828 112.229  20
   1  10  19 1461.18 152.885  14
   1  10  19 1126.59 133.698  20
   1  10  20 346.813 107.709  14
   1  10  20 302.191 89.9910  20
  -1 -10 -21 143.211 126.259  15
   1  10  21 223.178 92.5016  14
  -1 -10 -22-86.6148 113.601  15
  -1 -10 -23 162.031 97.8143  15
  -1 -10 -24 334.969 60.4081   1
  -1 -11  19 89.4593 38.7554  25
  -1 -11  18 39.4441 59.8490  25
   1  11 -17 37.9809 80.6389   1
   1  11 -16 1110.26 137.496   1
  -1 -11  15 195.728 82.9576  11
   1  11 -15 140.905 134.472   1
  -1 -11  14 6682.81 357.065  11
   1  11 -14 6657.70 384.410   1
  -1 -11  13 71.3151 93.1737  11
  -1 -11  13 17.9767 72.4608  10
   1  11 -13-156.598 162.826   1
  -1 -11  12 274.028 81.3231  10
  -1 -11  12 275.259 99.3800  11
   1  11 -12 275.502 167.178   1
   1  11 -11 9754.24 510.601   1
  -1 -11  11 9508.17 482.133  11
   1  11 -11 8595.66 738.139   8
  -1 -11  11 8970.92 469.126  10
   1  11 -11 7579.46 789.032  17
   1  11 -10 758.079 186.620   1
  -1 -11  10 694.419 112.588  11
  -1 -11  10 690.188 93.5923  10
   1  11 -10 782.701 446.006  17
   1  11  -9 2011.24 211.145   1
  -1 -11   9 1823.13 133.051  10
   1  11  -9 1606.19 488.142  17
   1  11  -8 21.8329 150.527   1
  -1 -11   8 160.671 81.4760  10
   1  11  -8-245.289 408.665  17
   1  11  -7 24499.7 1564.54  17
   1  11  -7 26114.6 1277.04   1
  -1 -11   6 395.997 284.733  26
   1  11  -6 193.020 133.637   1
   1  11  -6 124.555 197.003   5
   1  11  -6 284.247 372.876  17
   1  11  -5 104.735 106.952   1
   1  11  -5 92.7144 210.713   5
   1  11  -5 53.8564 73.5117  16
   1  11  -5 286.003 338.738  17
   1  11  -4 543.431 111.226   1
   1  11  -4 470.494 225.186   5
   1  11  -4 529.235 86.3346  16
   1  11  -4 837.842 330.682  17
   1  11  -3 11049.5 574.224   1
   1  11  -3 12622.1 756.770   5
   1  11  -3 11922.7 812.947  17
   1  11  -3 11289.6 565.417  16
   1  11  -2 690.582 102.223   1
   1  11  -2 738.518 91.4270  16
   1  11  -2 813.216 313.873  17
   1  11  -1 14683.8 724.625   1
   1  11  -1 14431.2 721.119  16
   1  11  -1 15831.2 942.699  17
   1  11   0 1522.96 329.314  17
   1  11   0 1635.51 118.456  16
   1  11   0 1297.30 187.291  12
   1  11   1 3750.28 207.776  16
   1  11   1 3827.26 409.318  17
   1  11   1 3065.69 293.587  12
   1  11   2 676.909 83.7608  16
   1  11   2 387.967 279.384  17
   1  11   2 530.087 164.606  12
   1  11   3 56928.6 2824.08  17
   1  11   3 54020.1 2775.16  12
   1  11   4 1106.30 319.867  17
   1  11   4 1163.50 231.507  12
   1  11   5 53599.7 2572.48  16
   1  11   5 56550.7 2758.15  17
   1  11   5 53426.1 2735.51  12
   1  11   6 2964.62 177.113  16
   1  11   6 3001.30 346.006  12
   1  11   7 492.149 207.920  12
  -1 -11  -7 268.589 67.0860  15
  -1 -11  -7 355.495 112.088   2
   1  11   7 255.370 80.8096  16
  -1 -11  -7 393.160 278.811   7
  -1 -11  -8 5679.82 324.523   2
  -1 -11  -8 6141.39 564.709   7
   1  11   8 5706.63 299.842  16
  -1 -11  -8 5449.46 294.240  15
   1  11   8 5356.87 477.325  12
   1  11   9 2705.02 365.141  12
   1  11   9 2523.52 179.057  14
  -1 -11  -9 2543.62 193.555   2
   1  11   9 2759.48 164.222  16
  -1 -11  -9 2833.50 433.962   7
   1  11   9 2583.03 326.964   5
   1  11  10 3925.62 428.074  12
   1  11  10 3728.05 232.556  14
  -1 -11 -10 3567.49 239.864   2
   1  11  10 3799.99 212.327  16
  -1 -11 -10 4297.68 489.302   7
   1  11  10 3889.35 382.782   5
  -1 -11 -11 222.637 112.451   2
  -1 -11 -11 381.712 355.238   7
   1  11  11 93.9706 185.315   5
   1  11  11 281.042 66.6169  16
   1  11  11 38.2432 249.716  12
  -1 -11 -12 54.3310 262.107  26
  -1 -11 -12 210.484 313.375   7
   1  11  12 128.331 178.933   5
  -1 -11 -12 204.825 106.149   2
   1  11  12 252.420 66.2751  16
  -1 -11 -13 1681.78 150.633   2
  -1 -11 -13 1601.74 387.866   7
   1  11  14 2408.98 182.676  14
   1  11  14 2615.86 383.311  12
   1  11  15 4965.15 519.974  12
   1  11  15 5151.91 302.581  14
   1  11  16-178.213 253.601  12
   1  11  16 51.2268 130.857  14
   1  11  17 817.441 139.969  20
   1  11  17 766.107 323.314  12
   1  11  17 932.517 142.915  14
   1  11  18 207.040 120.514  14
   1  11  18 343.226 113.002  20
   1  11  19 185.213 111.786  14
   1  11  19-38.4815 95.2798  20
   1  11  20 237.839 101.267  14
  -1 -11 -20 127.053 133.403  15
   1  11  20 109.200 82.2586  20
  -1 -11 -21 1097.52 143.423  15
  -1 -11 -22 195.685 108.810  15
  -1 -11 -23 546.751 96.2228  15
  -1 -11 -24 26.9103 45.9505   1
  -1 -12  17 413.604 66.5122  25
   1  12 -16 1351.97 115.781   1
   1  12 -15 318.783 118.536   1
  -1 -12  14 174.169 83.2352  11
   1  12 -14 201.346 127.212   1
  -1 -12  13 1814.41 142.786  11
   1  12 -13 1819.70 190.703   1
  -1 -12  12 1102.94 106.981  10
  -1 -12  12 1336.49 125.860  11
   1  12 -12 1373.09 195.511   1
  -1 -12  11 1142.33 126.313  11
  -1 -12  11 1223.20 108.168  10
   1  12 -11 1215.61 194.948   1
   1  12 -10-153.102 166.897   1
  -1 -12  10-31.8414 100.630  11
  -1 -12  10-8.11788 78.1104  10
   1  12 -10-152.845 383.366  17
   1  12  -9 251.773 167.177   1
  -1 -12   9 141.126 75.6862  10
   1  12  -9 25.5513 398.775  17
   1  12  -8 3.21913 149.848   1
  -1 -12   8 51.4617 83.1415  10
   1  12  -8-100.582 415.932  17
   1  12  -7 2469.03 219.242   1
  -1 -12   7 2148.29 159.113  10
   1  12  -6 268.741 79.7200  16
   1  12  -6 209.383 409.114  17
  -1 -12   6 248.689 274.685  26
   1  12  -6 262.792 159.838   1
  -1 -12   5 6020.20 638.952  26
   1  12  -5 6830.87 379.233   1
   1  12  -5 6156.44 537.346   5
   1  12  -5 6634.37 353.580  16
   1  12  -5 6717.01 644.000  17
   1  12  -4 795.490 143.811   1
   1  12  -4 964.126 252.486   5
   1  12  -4 936.481 407.421  17
   1  12  -4 837.775 106.771  16
   1  12  -3 1480.72 153.766   1
   1  12  -3 1271.66 289.164   5
   1  12  -3 1897.50 418.932  17
   1  12  -3 1562.09 130.602  16
   1  12  -2 2513.53 182.970   1
   1  12  -2 2695.01 353.498   5
   1  12  -2 2624.75 171.123  16
   1  12  -2 2927.12 417.581  17
   1  12  -1 7392.06 397.560   1
   1  12  -1 6997.54 620.755  17
   1  12  -1 7573.30 390.964  16
  -1 -12   0 276.988 117.245   2
   1  12   0 274.180 93.6980   1
   1  12   0 156.104 87.1460  16
   1  12   0 264.937 310.340  17
   1  12   1 3172.48 191.666   1
   1  12   1 2694.40 284.755  12
   1  12   1 3135.97 194.557  16
   1  12   1 2867.53 398.586  17
   1  12   2 1997.98 151.064   1
   1  12   2 1932.30 247.752  12
   1  12   2 2363.88 149.680  16
  -1 -12  -3 3108.59 216.656   2
   1  12   3 3048.31 188.883   1
   1  12   3 2758.51 303.312  12
   1  12   3 3027.04 189.203  16
   1  12   3 3734.30 407.423  17
  -1 -12  -4 268.729 119.038   2
   1  12   4 457.213 209.671  12
   1  12   4 423.159 289.234  17
  -1 -12  -5 10236.2 532.022   2
   1  12   5 8732.57 663.635  12
   1  12   5 10244.2 704.821  17
   1  12   5 10006.8 506.639  16
  -1 -12  -6 1121.34 146.962   2
   1  12   6 1022.55 107.351  16
  -1 -12  -7 8023.39 442.034   2
   1  12   7 8017.29 416.391  16
   1  12   7 7694.30 607.187  12
   1  12   8 53.0832 215.216  12
  -1 -12  -8 40.2002 75.0325  15
  -1 -12  -8 129.457 125.148   2
   1  12   8-9.91392 81.6257  16
   1  12   8 48.0058 235.186   5
  -1 -12  -9 2902.47 218.232   2
  -1 -12  -9 3212.81 470.236   7
   1  12   9 3394.41 370.739   5
  -1 -12  -9 2820.19 178.903  15
   1  12   9 2807.58 183.707  16
   1  12   9 3580.32 405.950  12
  -1 -12 -10 9792.25 537.229   2
   1  12  10 10066.9 691.269   5
  -1 -12 -10 10266.6 808.544   7
   1  12  10 10665.7 507.977  16
  -1 -12 -10 9487.01 508.208  15
   1  12  10 9522.49 730.001  12
   1  12  11 329.655 214.439   5
  -1 -12 -11 167.780 318.840   7
   1  12  11 245.777 253.735  12
  -1 -12 -11 30.2961 296.386  26
  -1 -12 -11 234.643 128.046   2
   1  12  11 222.343 81.5515  16
  -1 -12 -11 271.114 101.053  15
   1  12  11 266.541 117.576  14
   1  12  12 171.570 198.576   5
  -1 -12 -12 595.098 376.499   7
   1  12  12 298.101 263.700  12
  -1 -12 -12 222.042 118.111   2
  -1 -12 -12-148.021 299.306  26
   1  12  12 198.203 75.5639  16
  -1 -12 -12 235.640 115.232  15
  -1 -12 -13 1039.23 138.510  15
  -1 -12 -13 1145.76 138.166   2
  -1 -12 -13 864.537 398.999   7
  -1 -12 -14 5319.16 304.394   2
   1  12  14 4813.67 515.209  12
   1  12  14 5120.55 297.978  19
   1  12  15 1167.07 335.706  12
   1  12  15 993.108 150.635  14
   1  12  16 884.527 305.395  12
   1  12  16 675.934 146.891  14
  -1 -12 -16 626.290 140.560  15
   1  12  17 2777.04 410.011  12
   1  12  17 1950.59 185.178  20
   1  12  17 3074.29 205.713  14
  -1 -12 -17 2321.61 194.054  15
   1  12  18 1178.76 147.334  14
  -1 -12 -18 916.606 148.806  15
   1  12  18 1191.03 140.622  20
  -1 -12 -19 20.5256 125.350  15
   1  12  19 43.6937 97.7226  20
  -1 -12 -20 79.2011 117.214  15
   1  12  20-23.9250 78.9008  20
  -1 -12 -21-91.4767 109.620  15
  -1 -12 -22-11.4212 96.8161  15
  -1 -12 -23 679.968 93.9367  15
  -1 -13  16-7.16655 51.0502  25
   1  13 -15 938.170 95.6833   1
  -1 -13  15 534.870 91.6453  25
  -1 -13  14 344.344 72.8638  11
   1  13 -14 504.043 114.712   1
  -1 -13  13 1516.77 120.711  11
   1  13 -13 1484.83 156.677   1
  -1 -13  12 461.136 93.9708  11
   1  13 -12 442.514 156.053   1
  -1 -13  11 1963.48 132.211  10
  -1 -13  11 1878.09 151.174  11
   1  13 -11 2110.21 202.510   1
  -1 -13  10 357.603 81.5698  10
  -1 -13  10 257.682 100.515  11
   1  13 -10 445.695 172.790   1
   1  13  -9 1209.08 181.224   1
  -1 -13   9 1307.99 164.948   2
  -1 -13   9 1093.43 111.105  10
  -1 -13   9 915.455 123.751  11
   1  13  -9 1154.02 451.561  17
   1  13  -8 114.851 164.741   1
  -1 -13   8 161.199 148.828   2
  -1 -13   8 242.367 85.8647  10
   1  13  -8 148.873 404.596  17
   1  13  -7 12522.3 664.294   1
  -1 -13   7 12470.9 660.804   2
  -1 -13   7 12822.9 634.289  10
   1  13  -7 11962.1 943.711  17
   1  13  -6 880.747 106.943  16
   1  13  -6 986.186 436.120  17
  -1 -13   6 1328.96 172.284   2
   1  13  -6 1211.21 181.536   1
  -1 -13   5 970.334 362.154  26
   1  13  -5 638.788 109.894  16
   1  13  -5 579.058 375.281  17
   1  13  -5 438.938 233.442   5
   1  13  -5 916.536 164.863   1
  -1 -13   4 276.452 333.533  26
  -1 -13   4 220.504 149.568   2
   1  13  -4 298.408 138.511   1
   1  13  -4 220.788 224.943   5
   1  13  -4 243.363 348.114  17
   1  13  -4 118.021 88.5114  16
  -1 -13   3 674.059 160.022   2
   1  13  -3 737.318 146.405   1
   1  13  -3 754.435 275.688   5
   1  13  -3 680.472 105.435  16
   1  13  -3 759.718 360.470  17
   1  13  -2 3003.67 213.091   1
  -1 -13   2 3320.56 239.900   2
   1  13  -2 3023.52 403.836   5
   1  13  -2 2888.23 448.565  17
   1  13  -2 3022.96 200.904  16
  -1 -13   1 10505.2 571.973   2
   1  13  -1 10882.0 556.497   1
   1  13  -1 10881.9 769.071   5
   1  13  -1 10600.6 814.164  17
   1  13  -1 10882.6 550.804  16
  -1 -13   0 685.866 149.163   2
   1  13   0 499.170 106.007   1
   1  13   0 436.641 260.738   5
   1  13   0 223.688 99.5919  16
   1  13   0 401.747 324.283  17
   1  13   1 221.659 98.2103   1
   1  13   1 464.958 104.657  16
   1  13   1 402.455 289.874  17
   1  13   2 236.068 98.8110   1
   1  13   2 241.799 172.568  12
   1  13   2 169.875 311.745  17
   1  13   2 170.951 102.483  16
  -1 -13  -3 752.597 140.755   2
   1  13   3 485.059 197.038  12
   1  13   3 724.168 112.441  16
   1  13   3 848.847 302.938  17
  -1 -13  -4 231.594 132.153   2
   1  13   4 239.459 200.713  12
   1  13   4 165.948 308.104  17
  -1 -13  -5 16486.7 824.128   2
   1  13   5 16348.2 802.197  16
  -1 -13  -6 685.262 147.219   2
   1  13   6 672.037 109.507  16
   1  13   6 528.564 265.758  12
  -1 -13  -7 250.346 134.210   2
   1  13   7 305.465 251.842   5
   1  13   7 8.88859 94.0329  16
   1  13   7 90.1964 222.353  12
  -1 -13  -8 4707.45 303.058   2
   1  13   8 4855.59 469.616   5
   1  13   8 4509.82 262.005  16
   1  13   8 4766.23 476.244  12
   1  13   9 179.610 237.456  12
  -1 -13  -9 110.030 88.8570  15
  -1 -13  -9 315.785 142.591   2
   1  13   9 213.215 92.3233  16
   1  13   9 209.769 260.158   5
   1  13  10 187.692 268.945  12
  -1 -13 -10 50.1828 86.2310  15
  -1 -13 -10 194.791 134.921   2
   1  13  10 135.966 96.8386  16
   1  13  10-17.0512 230.888   5
   1  13  11 706.088 251.566   5
  -1 -13 -11 273.902 361.634   7
   1  13  11-21.6728 282.910  12
  -1 -13 -11 323.087 326.632  26
  -1 -13 -11 229.105 139.348   2
   1  13  11 282.975 91.6272  16
  -1 -13 -11 73.1499 97.1339  15
   1  13  12-31.1849 219.954   5
  -1 -13 -12 152.569 358.696   7
   1  13  12 223.853 264.940  12
  -1 -13 -12-31.3716 314.972  26
  -1 -13 -12 113.543 133.124   2
   1  13  12-52.9537 85.2026  16
  -1 -13 -12 104.928 107.621  15
   1  13  13 3255.29 438.340  12
  -1 -13 -13 2995.58 213.878   2
   1  13  13 2805.79 170.360  16
  -1 -13 -13 2624.60 198.153  15
   1  13  14 1822.38 157.049  19
  -1 -13 -14 2022.44 167.100  15
  -1 -13 -14 1987.62 170.266   2
  -1 -13 -15 321.949 135.684  15
  -1 -13 -15 578.509 117.285   2
   1  13  15 417.292 288.976  12
   1  13  16 683.748 282.823  12
  -1 -13 -16 386.646 127.162  15
  -1 -13 -17 298.415 137.121  15
   1  13  17 301.787 119.189  20
  -1 -13 -18 82.3262 126.547  15
   1  13  18 374.539 112.964  20
  -1 -13 -19 1630.13 155.279  15
   1  13  19 1788.49 145.196  20
   1  13  20 324.426 79.9874  20
  -1 -13 -20 377.247 113.866  15
  -1 -13 -21 31.1816 97.3333  15
  -1 -13 -22 167.482 85.4199  15
  -1 -14  15 630.528 62.1516  25
   1  14 -14 960.941 91.4397   1
  -1 -14  14 569.669 77.8844  25
  -1 -14  13 29.5233 62.5526  11
   1  14 -13 143.015 99.2559   1
  -1 -14  13-10.0900 71.5222  25
  -1 -14  12 1374.95 113.846  11
   1  14 -12 1482.77 157.349   1
  -1 -14  11 943.317 102.950  11
   1  14 -11 937.572 155.738   1
  -1 -14  10 568.956 77.5350  10
  -1 -14  10 484.893 95.1807  11
   1  14 -10 715.357 164.320   1
  -1 -14   9 83.1125 71.7117  10
  -1 -14   9 55.8992 95.5640  11
   1  14  -9 20.2180 160.175   1
  -1 -14   9 152.278 136.523   2
  -1 -14   8 111.659 77.0528  10
   1  14  -8 99.2775 162.396   1
  -1 -14   8 193.181 150.836   2
   1  14  -7 1633.31 199.223   1
  -1 -14   7 1478.39 188.439   2
  -1 -14   7 1233.31 122.843  10
   1  14  -7 1358.62 405.921  17
   1  14  -6 167.008 378.384  17
  -1 -14   6 191.617 164.484   2
  -1 -14   6 183.146 96.9457   3
   1  14  -6 334.041 155.055   1
   1  14  -5 11415.7 858.219  17
   1  14  -5 9353.64 517.588  16
  -1 -14   5 9012.78 820.297  26
  -1 -14   5 10301.2 550.602   2
   1  14  -5 11195.9 542.607   1
  -1 -14   4 2518.64 473.282  26
   1  14  -4 2629.28 176.925  16
   1  14  -4 3115.82 502.751  17
   1  14  -4 2044.85 355.123   5
   1  14  -4 2983.08 227.051   1
  -1 -14   4 2820.32 235.050   2
  -1 -14   3 2379.82 522.693  26
   1  14  -3 3187.33 231.455   1
  -1 -14   3 2961.71 243.934   2
   1  14  -3 3228.54 405.301   5
   1  14  -3 3277.19 496.351  17
   1  14  -3 3179.08 200.926  16
  -1 -14   2 6139.87 377.159   2
   1  14  -2 6513.99 361.142   1
   1  14  -2 5569.61 556.917   5
   1  14  -2 6755.81 624.045  17
   1  14  -2 6220.17 350.875  16
   1  14  -1 528.347 135.026   1
  -1 -14   1 500.797 165.380   2
   1  14  -1 476.924 279.286   5
   1  14  -1 385.680 116.228  16
   1  14  -1 286.217 368.987  17
   1  14   0 154.566 126.577   1
  -1 -14   0 239.949 147.426   2
   1  14   0 238.992 256.948   5
   1  14   0 196.553 324.457  17
   1  14   0 170.165 106.506  16
   1  14   1 2286.15 180.892   1
   1  14   1 2208.33 173.643  16
   1  14   1 2066.98 412.590  17
   1  14   1 2176.36 380.422   5
   1  14   2 3288.56 214.702  16
   1  14   2 3181.54 442.981  17
   1  14   2 2596.27 397.378   5
  -1 -14  -3 357.340 157.472   2
   1  14   3 439.824 303.170   5
   1  14   3 189.757 172.956  12
   1  14   3 489.676 118.457  16
   1  14   3 525.555 319.758  17
  -1 -14  -4 34.2154 147.767   2
   1  14   4 380.401 213.943  12
   1  14   4 252.452 308.191  17
  -1 -14  -5 4693.99 302.491   2
   1  14   5 4172.80 427.666  12
  -1 -14  -6 3920.87 274.350   2
   1  14   6 3734.84 435.962   5
   1  14   6 3718.20 237.457  16
   1  14   6 3737.48 422.312  12
  -1 -14  -7 6963.43 418.203   2
   1  14   7 7201.38 605.837   5
   1  14   7 7365.98 386.412  16
   1  14   7 6277.88 569.490  12
  -1 -14  -8 40.6386 153.514   2
   1  14   8 213.404 264.673   5
   1  14   8 279.213 112.438  16
   1  14   8 200.988 262.363  12
  -1 -14  -9 487.248 162.123   2
   1  14   9 456.313 289.532   5
   1  14   9 519.439 113.259  16
   1  14   9 335.466 306.214  12
   1  14  10 2913.80 394.602   5
   1  14  10 2943.92 408.775  12
  -1 -14 -10 3057.77 529.515  26
  -1 -14 -10 2904.89 238.249   2
   1  14  10 3130.12 194.722  16
  -1 -14 -10 2487.79 184.042  15
   1  14  11 2389.01 378.117  12
  -1 -14 -11 1345.40 420.319  26
  -1 -14 -11 2037.76 208.712   2
  -1 -14 -11 2030.19 160.229  15
   1  14  11 2092.03 160.591  16
   1  14  11 1977.79 345.738   5
  -1 -14 -12 1093.88 172.494   2
   1  14  12 1698.90 366.157  12
   1  14  12 1414.00 126.129  16
  -1 -14 -12 1275.70 137.767  15
   1  14  12 832.128 268.009   5
   1  14  13 3073.76 178.779  16
  -1 -14 -13 3341.72 233.340   2
   1  14  14 305.349 285.145  12
  -1 -14 -14 435.628 124.826  15
   1  14  14 362.732 117.126  19
  -1 -14 -14 542.746 131.046   2
  -1 -14 -15 1136.81 150.887  15
  -1 -14 -15 1517.19 147.871   2
  -1 -14 -16 1461.41 160.317  15
   1  14  17 2659.69 204.441  20
  -1 -14 -17 3080.21 202.879  15
   1  14  18 1344.70 136.067  20
  -1 -14 -18 1517.25 150.436  15
   1  14  19 1473.19 126.908  20
  -1 -14 -19 1561.87 141.114  15
   1  14  20 49.3283 64.7091  20
  -1 -14 -20 27.0352 94.3320  15
  -1 -14 -21 836.264 101.969  15
  -1 -15  13 1072.51 74.3170  11
   1  15 -13 1047.30 87.7098   1
  -1 -15  12 84.5643 58.2494  11
   1  15 -12 103.406 90.4884   1
  -1 -15  12 133.485 59.2572  25
  -1 -15  11 302.495 72.1318  11
   1  15 -11 327.348 123.649   1
  -1 -15  11 263.721 70.0118  25
  -1 -15  10 149.201 78.8866  11
   1  15 -10 139.503 128.971   1
  -1 -15  10 88.2428 71.1682  25
  -1 -15   9 1602.76 130.995  11
  -1 -15   9 1530.02 115.624  10
  -1 -15   8 140.621 76.5575  10
  -1 -15   8 173.253 93.6556  11
   1  15  -8 308.047 161.124   1
  -1 -15   8 258.591 133.467   2
  -1 -15   7 1431.06 129.499  10
   1  15  -7 1878.89 188.590   1
  -1 -15   7 1895.37 191.635   2
  -1 -15   6 57.8184 83.0077  10
   1  15  -6 195.451 152.371   1
  -1 -15   6 157.349 158.518   2
   1  15  -5 4674.05 582.633  17
   1  15  -5 4466.75 262.731  16
  -1 -15   5 4567.04 307.035   2
   1  15  -5 4979.17 305.577   1
  -1 -15   5 4704.95 279.219   3
  -1 -15   4 1596.44 395.339  26
   1  15  -4 1622.03 443.004  17
   1  15  -4 1624.99 151.375  16
   1  15  -4 1184.01 306.033   5
   1  15  -4 2060.79 199.888   1
  -1 -15   4 2145.05 216.901   2
  -1 -15   3 970.815 402.454  26
   1  15  -3 1317.64 139.308  16
   1  15  -3 942.275 422.845  17
   1  15  -3 999.888 298.511   5
   1  15  -3 1376.76 180.287   1
  -1 -15   3 1215.33 190.657   2
  -1 -15   2 247.978 397.381  26
   1  15  -2 415.546 374.783  17
   1  15  -2 292.560 122.297  16
   1  15  -2 187.474 265.769   5
   1  15  -2 298.840 140.677   1
  -1 -15   2 338.216 177.229   2
  -1 -15   1 13211.7 1102.43  26
   1  15  -1 13393.9 679.686  16
   1  15  -1 13570.7 954.828  17
   1  15  -1 13732.9 926.338   5
   1  15  -1 14028.2 687.590   1
  -1 -15   1 12488.0 702.607   2
  -1 -15   0 1649.30 477.396  26
   1  15   0 1667.68 164.601   1
  -1 -15   0 1615.78 201.495   2
   1  15   0 1148.76 324.756   5
   1  15   0 1482.63 160.673  16
   1  15   0 1419.62 390.118  17
   1  15   1 1624.63 356.191   5
   1  15   1 1202.11 373.602  17
   1  15   1 1825.58 167.439  16
   1  15   2 3265.97 430.524   5
   1  15   2 2729.06 461.766  17
   1  15   2 2785.65 202.248  16
   1  15   3 3188.48 450.838   5
   1  15   3 3689.59 237.740  16
   1  15   3 2806.87 454.112  17
  -1 -15  -4 39.8143 166.827   2
  -1 -15  -5 1504.49 195.433   2
   1  15   5 1365.40 274.515  12
  -1 -15  -6 649.215 175.055   2
   1  15   6 340.979 285.355   5
   1  15   6 508.285 131.776  16
   1  15   6 336.195 242.007  12
  -1 -15  -7 600.811 171.481   2
   1  15   7 799.518 321.438   5
   1  15   7 592.022 128.139  16
   1  15   7 375.012 237.355  12
   1  15   8 2522.98 378.844  12
  -1 -15  -8 2226.69 529.519  26
  -1 -15  -8 2894.11 239.786   2
   1  15   8 2902.89 205.303  16
   1  15   8 2089.78 383.428   5
   1  15   9 345.685 277.530  12
  -1 -15  -9 35.9241 385.614  26
  -1 -15  -9 138.226 161.259   2
   1  15   9 76.1767 112.831  16
   1  15   9 60.4964 278.835   5
   1  15  10 44.5168 262.550  12
  -1 -15 -10 70.2960 353.144  26
  -1 -15 -10 331.651 162.186   2
   1  15  10 344.045 118.579  16
   1  15  10 272.231 265.464   5
   1  15  11 1531.58 368.235  12
  -1 -15 -11 1051.85 419.443  26
  -1 -15 -11 1425.94 205.168   2
   1  15  11 1749.51 147.058  16
   1  15  11 1385.19 319.496   5
  -1 -15 -12 29.6650 99.9865  15
  -1 -15 -12 137.893 107.037   3
  -1 -15 -12 46.0234 153.621   2
   1  15  12-93.0040 267.375  12
   1  15  12 74.2554 99.9298  16
   1  15  12 120.332 216.377   5
   1  15  13 1808.66 376.920  12
  -1 -15 -13 2503.43 210.201   2
  -1 -15 -13 2151.66 172.779   3
  -1 -15 -13 1847.12 164.734  15
   1  15  13 2308.49 150.604  16
  -1 -15 -14 139.758 129.259   2
  -1 -15 -14 123.127 108.709  15
   1  15  14 140.407 107.244  19
  -1 -15 -15 1587.47 155.504  15
  -1 -15 -15 1832.87 160.883   2
  -1 -15 -16 74.2588 113.369  15
   1  15  17 2534.33 184.307  20
  -1 -15 -17 2398.52 179.990  15
   1  15  18 38.8082 96.9969  20
  -1 -15 -18 93.4244 104.664  15
   1  15  19 272.301 77.3919  20
  -1 -15 -19 424.365 100.116  15
  -1 -15 -20 1326.96 118.932  15
  -1 -16  11 371.876 61.9241  11
   1  16 -11 420.348 87.9074   1
  -1 -16  10 75.4094 62.5536  11
   1  16 -10 38.0880 100.173   1
  -1 -16   9 813.383 92.3233  11
   1  16  -9 1129.86 142.307   1
  -1 -16   8 12.0438 57.1336  10
  -1 -16   8-3.91215 76.6551  11
   1  16  -8 107.434 139.746   1
  -1 -16   7 177.706 68.5816  10
  -1 -16   7 215.620 136.932   2
   1  16  -7 196.493 143.159   1
  -1 -16   6 178.020 79.8167  10
  -1 -16   6 126.925 144.724   2
   1  16  -6 5.27472 158.754   1
   1  16  -5 1998.69 190.385   1
  -1 -16   5 1805.05 192.635   2
   1  16  -5 1614.60 130.104  16
   1  16  -4 235.679 97.6698  16
  -1 -16   4 165.123 167.889   2
   1  16  -4 334.954 164.857   1
  -1 -16   4 109.819 107.210   3
   1  16  -3 740.620 116.229  16
   1  16  -3 645.022 256.698   5
   1  16  -3 1135.00 173.507   1
  -1 -16   3 820.640 189.550   2
  -1 -16   2 410.600 372.411  26
   1  16  -2 882.200 390.998  17
   1  16  -2 505.814 127.357  16
   1  16  -2 273.237 290.872   5
   1  16  -2 713.329 152.469   1
  -1 -16   2 644.822 188.627   2
  -1 -16   1 4621.64 638.849  26
   1  16  -1 4229.04 551.029  17
   1  16  -1 4168.73 271.500  16
   1  16  -1 4668.58 498.313   5
  -1 -16   1 4279.23 318.736   2
   1  16  -1 4663.35 286.761   1
  -1 -16   0-112.107 387.492  26
   1  16   0 544.629 365.394  17
   1  16   0 267.637 141.441  16
   1  16   0 571.357 306.285   5
  -1 -16   0 438.264 191.875   2
  -1 -16  -1 152.472 390.141  26
   1  16   1 133.135 133.184  16
   1  16   1 82.4998 334.626  17
   1  16   1 377.895 275.185   5
  -1 -16  -1 66.6532 171.065   2
  -1 -16  -2 3853.02 622.060  26
   1  16   2 2544.67 444.357  17
   1  16   2 3581.96 238.905  16
   1  16   2 2910.41 436.080   5
   1  16   3 90.9637 129.876  16
   1  16   3 225.074 305.833   5
  -1 -16  -4 77.1824 374.696  26
   1  16   4 132.372 134.629  16
  -1 -16  -4 44.5419 178.546   2
   1  16   4 157.684 281.201   5
  -1 -16  -5 216.401 174.959   2
  -1 -16  -5-230.152 395.039  26
   1  16   6 1905.86 328.830  12
  -1 -16  -6 3304.32 568.420  26
  -1 -16  -6 2952.14 249.562   2
   1  16   6 2966.15 205.925  16
   1  16   6 2222.20 424.364   5
   1  16   7 1048.61 276.966  12
  -1 -16  -7 973.960 490.525  26
  -1 -16  -7 1672.71 214.438   2
   1  16   7 1752.35 164.950  16
   1  16   7 1425.06 374.347   5
   1  16   8 455.654 235.166  12
  -1 -16  -8 257.643 363.407  26
  -1 -16  -8 513.149 191.858   2
   1  16   8 749.851 132.380  16
   1  16   8 620.451 312.900   5
   1  16   9-107.261 245.448  12
  -1 -16  -9-179.540 408.784  26
  -1 -16  -9-62.3071 169.968   2
   1  16   9 82.8031 115.908  16
   1  16   9-82.9581 292.554   5
   1  16  10 553.660 278.064  12
  -1 -16 -10 728.487 388.036  26
  -1 -16 -10 762.143 182.880   2
   1  16  10 651.653 121.974  16
   1  16  10 357.194 269.388   5
   1  16  11 2311.58 409.360  12
  -1 -16 -11 2316.56 464.991  26
   1  16  11 2402.70 181.453  16
   1  16  11 2073.43 342.390   5
  -1 -16 -11 2482.31 232.638   2
  -1 -16 -12 1012.38 144.976   3
  -1 -16 -12 1216.78 179.224   2
   1  16  12 1109.61 122.548  16
  -1 -16 -13 759.345 161.768   2
  -1 -16 -13 888.542 127.536   3
  -1 -16 -14 84.2000 133.671   2
  -1 -16 -14 79.2816 101.608  15
   1  16  14 90.2884 97.0015  19
  -1 -16 -15 2857.74 198.413  15
  -1 -16 -15 3580.57 216.931   2
  -1 -16 -16 135.995 95.6656  15
  -1 -16 -17 73.5976 91.1733  15
   1  16  17-115.216 101.832  20
  -1 -16 -18 626.533 101.571  15
   1  16  18 689.291 96.3254  20
  -1 -16 -19 792.133 94.3884  15
   1  16  19 621.004 75.5259  20
  -1 -17  10 101.470 48.6257  11
  -1 -17   9 712.769 75.1572  11
  -1 -17   8 60.4500 62.2432  11
  -1 -17   7 766.987 91.3856  11
  -1 -17   7 772.866 74.2438  10
   1  17  -6 248.820 142.055   1
  -1 -17   6 424.087 131.290   2
  -1 -17   6 232.474 62.6573  10
  -1 -17   5 26.2198 141.858   2
  -1 -17   5 89.0289 71.2212  10
   1  17  -4 34.8765 83.9144  16
  -1 -17   4-104.417 159.868   2
   1  17  -3 1649.01 145.784  16
  -1 -17   3 2010.87 178.417   3
  -1 -17   3 1997.83 205.999   2
   1  17  -2-28.9291 108.705  16
  -1 -17   2-14.0511 167.126   2
  -1 -17   2 117.480 124.397   3
   1  17  -1 1682.75 156.203  16
  -1 -17   1 2022.27 223.098   2
   1  17   0-193.838 124.498  16
  -1 -17   0 63.3173 181.539   2
  -1 -17  -1 715.779 200.387   2
   1  17   1 571.298 129.901  16
   1  17   1 732.211 319.466   5
  -1 -17  -1 621.562 439.745  26
   1  17   2 665.221 132.712  16
   1  17   2 382.133 305.778   5
  -1 -17  -2 783.149 419.138  26
   1  17   3-5.50447 130.909  16
   1  17   3 22.6862 284.344   5
  -1 -17  -3-263.676 395.003  26
   1  17   4 703.501 140.727  16
  -1 -17  -4 787.611 200.974   2
   1  17   4 636.857 342.008   5
  -1 -17  -5 1059.32 209.077   2
  -1 -17  -5 938.737 425.957  26
  -1 -17  -6 3684.36 279.059   2
   1  17   6 3774.54 246.481  16
   1  17   6 3067.79 445.697   5
  -1 -17  -7 1426.48 217.939   2
   1  17   7 1667.07 162.912  16
   1  17   7 1119.74 355.439   5
  -1 -17  -7 1313.68 447.674  26
   1  17   8 805.575 138.043  16
  -1 -17  -8 1053.20 198.545   2
   1  17   9 1838.24 166.023  16
  -1 -17  -9 1808.09 209.309   2
   1  17  10 174.775 115.040  16
  -1 -17 -10 478.585 133.017   3
  -1 -17 -10 346.872 178.101   2
   1  17  11 583.551 111.025  16
  -1 -17 -11 510.252 134.990   3
  -1 -17 -11 446.802 171.648   2
   1  17  12 458.984 95.3068  16
  -1 -17 -12 382.066 120.439   3
  -1 -17 -12 578.071 171.856   2
  -1 -17 -13 4563.36 278.621   3
  -1 -17 -13 4895.48 298.098   2
   1  17  14 159.866 90.0746  19
  -1 -17 -14 263.662 125.513   2
  -1 -17 -15 4795.78 279.622   2
   1  17  17 201.544 81.4164  20
   1  17  18 446.731 71.1870  20
  -1 -18   8 162.374 50.5247  11
  -1 -18   7 1121.71 88.5833  11
  -1 -18   6 44.6641 62.1160  11
  -1 -18   5 4132.27 207.195   2
  -1 -18   5 2300.59 152.130  10
  -1 -18   4 102.152 62.8617  10
   1  18  -4 45.1532 67.3108  16
  -1 -18   4 79.4882 139.926   2
   1  18  -3 593.041 92.3480  16
  -1 -18   3 838.033 158.585   2
   1  18  -2 221.307 94.9954  16
  -1 -18   2 117.669 121.680   3
  -1 -18   2 135.913 160.464   2
   1  18  -1 6260.58 355.362  16
  -1 -18   1 6389.55 386.416   2
  -1 -18   1 7325.48 381.589   3
   1  18   0 1204.19 141.997  16
  -1 -18   0 1473.33 167.541   3
  -1 -18   0 1558.69 207.596   2
   1  18   1 1582.93 164.367  16
  -1 -18  -1 1899.04 199.477   3
  -1 -18  -1 2162.44 220.928   2
   1  18   2 7.74063 125.979  16
   1  18   3 1535.15 156.098  16
   1  18   4 23.7062 131.082  16
  -1 -18  -4 118.269 177.071   2
  -1 -18  -5 2162.62 226.598   2
  -1 -18  -6 29.9725 169.749   2
   1  18   7 1559.64 168.748  16
  -1 -18  -7 1766.31 214.994   2
   1  18   8 1170.13 153.539  16
  -1 -18  -8 1725.66 177.823   3
  -1 -18  -8 1530.91 203.090   2
   1  18   9 518.575 121.702  16
  -1 -18  -9 783.544 152.078   3
  -1 -18  -9 709.893 199.505   2
   1  18  10 177.174 104.301  16
  -1 -18 -10-52.3614 165.561   2
  -1 -18 -10 169.940 129.600   3
   1  18  11 1260.47 118.340  16
  -1 -18 -11 1071.79 182.106   2
  -1 -18 -11 1195.39 143.802   3
  -1 -18 -12 146.040 152.342   2
  -1 -18 -12 53.6375 94.8509   3
  -1 -18 -13 4162.31 232.521   2
  -1 -18 -13 3834.57 207.044   3
   1  18  14 359.677 81.5292  19
  -1 -18 -14 470.430 121.218   2
  -1 -18 -15 1518.46 132.250   2
   1  18  16 888.617 105.393  20
   1  18  17 192.074 70.7302  20
   1  18  18 247.257 47.6427  20
  -1 -19   6 461.693 58.2846  11
  -1 -19   5 336.659 59.9536  11
  -1 -19   3 849.607 81.4442  10
   1  19  -3 935.281 90.2386  16
   1  19  -2 111.211 75.2244  16
  -1 -19   2-78.9419 133.265   2
   1  19  -1 243.460 87.0050  16
  -1 -19   1 358.018 103.924   3
  -1 -19   1 19.1856 144.910   2
   1  19   0 185.905 97.3188  16
  -1 -19   0 286.779 126.615   3
  -1 -19   0 452.807 159.353   2
   1  19   1 1588.13 138.921  16
  -1 -19  -1 1768.05 169.870   3
  -1 -19  -1 1526.36 190.686   2
   1  19   2 928.759 123.633  16
  -1 -19  -2 997.182 157.725   3
   1  19   3 160.335 108.613  16
  -1 -19  -3 367.517 135.094   3
   1  19   4-90.4910 116.379  16
  -1 -19  -5-56.2328 178.063   2
  -1 -19  -5 146.258 148.881   3
  -1 -19  -6 1216.88 203.771   2
  -1 -19  -6 1270.17 171.850   3
   1  19   7 88.7694 101.943  16
  -1 -19  -7-13.2172 138.450   3
  -1 -19  -7 220.701 167.413   2
   1  19   8 669.562 110.675  16
  -1 -19  -8 534.376 186.638   2
  -1 -19  -8 619.608 154.248   3
   1  19   9 98.7725 98.2195  16
  -1 -19  -9 85.4856 130.566   3
  -1 -19  -9-3.14029 165.590   2
   1  19  10 612.722 101.092  16
  -1 -19 -10 791.492 168.646   2
  -1 -19 -10 518.847 131.064   3
  -1 -19 -11 2395.72 169.756   3
  -1 -19 -11 2685.13 206.960   2
  -1 -19 -12 2006.64 174.182   2
  -1 -19 -12 1785.80 148.350   3
  -1 -19 -13 1380.17 110.009   3
  -1 -19 -13 1599.28 143.521   2
  -1 -19 -14 1566.94 136.104   2
  -1 -19 -15 1171.53 101.783   2
   1  19  16 301.886 67.1506  20
  -1 -20   2 1.90793 100.678   2
   1  20  -2 131.380 53.8845  16
  -1 -20   1 315.793 58.1218  10
   1  20  -1 556.343 76.7223  16
  -1 -20   1 426.721 121.586   2
   1  20   0 570.936 85.0272  16
  -1 -20   0 615.415 106.469   3
  -1 -20   0 490.351 135.710   2
   1  20   1 267.358 85.0811  16
  -1 -20  -1 361.502 112.498   3
  -1 -20  -1 313.546 129.054   2
   1  20   2 197.113 90.7387  16
  -1 -20  -2 223.970 117.193   3
  -1 -20  -2 344.117 142.140   2
   1  20   3 681.289 106.120  16
  -1 -20  -3 813.965 130.766   3
   1  20   4 113.413 90.2918  16
  -1 -20  -5-19.2619 152.331   2
  -1 -20  -5-5.61370 113.816   3
  -1 -20  -6 2518.97 194.095   3
  -1 -20  -6 2333.37 206.775   2
   1  20   7 38.7071 91.3408  16
  -1 -20  -7 68.1477 141.737   2
  -1 -20  -7 2.73453 116.112   3
   1  20   8 31.4308 83.8894  16
  -1 -20  -8 61.3258 150.611   2
  -1 -20  -8 28.9517 119.143   3
   1  20   9 570.482 95.4168  16
  -1 -20  -9 681.390 120.434   3
  -1 -20  -9 807.681 149.545   2
   1  20  10 299.217 81.4595  16
  -1 -20 -10 409.199 101.887   3
  -1 -20 -10 402.977 133.737   2
  -1 -20 -11 602.569 100.737   3
  -1 -20 -11 524.313 128.687   2
   1  20  12 154.471 68.9366  19
  -1 -20 -12 279.486 112.249   2
  -1 -20 -12 352.621 76.2583   3
  -1 -20 -13 1550.99 120.754   2
  -1 -20 -13 1080.20 90.3322   3
  -1 -20 -14 679.608 81.3710   2
   1  20  15 1541.90 102.644  20
  -1 -21   1 333.256 84.9571   2
  -1 -21   0 1223.67 119.097   2
  -1 -21  -1 2521.36 164.327   2
  -1 -21  -1 2577.70 152.852   3
  -1 -21  -2 7.62580 77.7042   3
  -1 -21  -2 134.829 106.467   2
   1  21   2 1.46987 63.5980  16
   1  21   2 204.578 69.0093  18
  -1 -21  -3 2894.56 175.210   3
   1  21   3 2339.91 156.401  16
   1  21   4 729.794 89.2048  16
  -1 -21  -5 95.2963 115.949   2
   1  21   5 64.1437 72.8269  16
  -1 -21  -6 120.318 93.7327   3
  -1 -21  -6 72.1859 121.507   2
  -1 -21  -7-23.1002 87.1325   3
  -1 -21  -7 94.2149 114.284   2
   1  21   7 91.6135 73.5404  16
  -1 -21  -8 839.821 121.720   2
  -1 -21  -8 895.850 102.189   3
   1  21   8 697.175 85.9271  16
  -1 -21  -9 342.350 110.001   2
  -1 -21  -9 376.378 90.8889   3
   1  21   9 273.705 71.5035  16
  -1 -21 -10 683.089 107.346   2
  -1 -21 -10 506.696 82.4429   3
  -1 -21 -11 512.378 92.1770   2
  -1 -21 -11 453.757 71.1239   3
   1  21  11 256.233 58.0367  19
  -1 -21 -12 2208.12 142.255   2
  -1 -22  -1 437.105 67.1420   2
  -1 -22  -2 59.4258 51.6443   3
  -1 -22  -2 151.223 69.6493   2
  -1 -22  -3 196.385 61.2544   3
  -1 -22  -4 223.958 66.2481   3
  -1 -22  -5 226.518 83.6714   2
  -1 -22  -6 752.373 94.0781   2
  -1 -22  -6 739.870 80.9555   3
  -1 -22  -7 30.1686 61.4465   3
  -1 -22  -7 15.5896 77.1811   2
  -1 -22  -8 94.6808 56.2566   3
  -1 -22  -8 110.563 72.8264   2
  -1 -22  -9 201.006 56.5091   3
  -1 -22  -9 266.682 71.8513   2
  -1 -22 -10 567.943 71.7589   2
   2 -21 -10 179.818 61.0856   2
   2 -21  -9 320.437 72.1210   2
   2 -21  -8 1967.13 131.879   2
   2 -21  -5 359.899 84.9866   2
   2 -21  -4 222.826 79.2276   2
   2 -21  -3 102.446 74.3118   2
   2 -21  -2 904.722 88.7380   2
   2 -20 -12 263.486 76.5988   2
   2 -20 -11 1413.01 122.692   2
   2 -20 -10 1057.93 115.177   2
   2 -20  -9 107.136 105.371   2
  -2  20   9 22.8085 54.3521  16
   2 -20  -8 561.578 117.666   2
  -2  20   8 494.346 74.7654  16
   2 -20  -7 401.374 97.0414   3
   2 -20  -7 425.120 125.939   2
  -2  20   7 457.745 75.8946  16
   2 -20  -6 1103.88 117.978   3
  -2  20   6 1054.29 98.6257  16
   2 -20  -5 424.225 96.2397   3
   2 -20  -4 289.378 117.341   2
  -2  20   4 297.532 77.5131  16
   2 -20  -3 70.2243 110.114   2
  -2  20   3 85.6881 70.9367  16
   2 -20  -2 1704.59 143.803   2
   2 -20  -2 1778.60 136.440   3
  -2  20   2 1455.44 116.640  16
   2 -20  -1 187.977 98.4729   2
   2 -20  -1 106.322 78.7477   3
  -2  20   1 240.509 67.9618  16
  -2  20   0 160.284 62.9301  16
   2 -20   1 1297.10 91.2073  10
   2 -19 -14 128.389 77.6289   2
   2 -19 -13 1596.67 132.582   2
   2 -19 -12 54.9206 105.295   2
   2 -19 -11 118.391 115.199   2
   2 -19 -10 480.487 96.7100   3
   2 -19 -10 594.031 142.211   2
  -2  19   9 156.262 77.8839  16
   2 -19  -9 410.285 138.998   2
   2 -19  -9 213.181 102.602   3
  -2  19   8 6149.51 348.348  16
   2 -19  -8 7116.77 382.149   2
   2 -19  -8 7395.98 371.824   3
  -2  19   7 73.3596 85.4784  16
   2 -19  -7 42.4760 114.745   3
   2 -19  -7 91.5018 156.980   2
  -2  19   6 216.027 87.6242  16
   2 -19  -6 325.235 120.185   3
   2 -19  -5 2159.38 188.235   3
   2 -19  -4 167.856 149.509   2
  -2  19   3-13.8503 93.3200  16
   2 -19  -3 108.753 137.214   2
  -2  19   2 44.8499 87.6672  16
   2 -19  -2 41.3571 116.847   3
   2 -19  -2 161.734 144.111   2
   2 -19  -1 4618.44 260.276   3
   2 -19  -1 4719.34 266.535   2
  -2  19   0 158.068 90.8315  16
   2 -19   0 114.004 111.333   3
   2 -19   0 244.654 128.090   2
  -2  19  -1 1728.66 136.308  16
   2 -19   1 2224.04 159.127   3
   2 -19   1 2264.14 166.545   2
  -2  19  -2 1973.47 130.920  16
   2 -19   3 186.550 60.7706  10
   2 -19   3 159.904 58.5792  24
  -2  19  -3 181.837 54.0163  16
   2 -19   4 269.810 55.0912  10
   2 -19   4 184.233 57.4412  24
   2 -19   5 190.931 52.8434  11
   2 -19   5 120.914 56.1219  24
   2 -19   6 2045.82 121.817  24
   2 -18 -15 338.925 89.1901   2
   2 -18 -14 191.706 105.088   2
   2 -18 -13 107.102 122.034   2
   2 -18 -12 831.870 149.421   2
   2 -18 -11 526.493 154.645   2
   2 -18 -11 369.798 99.0008   3
   2 -18 -10 2133.44 206.731   2
   2 -18 -10 1999.84 156.669   3
  -2  18  10 1593.70 127.743  16
   2 -18  -9-91.9131 125.829   3
   2 -18  -9 221.789 174.034   2
  -2  18   9 9.18682 90.4213  16
   2 -18  -8 273.580 180.781   2
   2 -18  -8 101.113 131.557   3
  -2  18   8 111.542 94.3668  16
   2 -18  -7 3115.41 252.130   2
   2 -18  -7 3377.12 231.084   3
  -2  18   7 2779.34 194.528  16
   2 -18  -6 4652.17 276.936   3
  -2  18   6 3905.47 249.467  16
   2 -18  -5 1006.42 172.909   3
   2 -18  -4 88.3461 164.474   2
   2 -18  -4 134.048 142.114   3
   2 -18  -3 125.684 165.856   2
  -2  18   3 149.259 116.229  16
   2 -18  -2 933.363 156.986   3
   2 -18  -2 814.134 174.856   2
  -2  18   2 745.577 123.224  16
   2 -18  -1 1984.69 197.972   2
   2 -18  -1 1871.28 186.807   3
  -2  18   1 1383.42 143.076  16
   2 -18   0 1485.79 158.517   3
   2 -18   0 1347.74 177.543   2
  -2  18   0 1037.32 126.633  16
   2 -18   1 1150.82 151.118   3
   2 -18   1 1249.25 163.014   2
  -2  18  -1 920.261 114.073  16
   2 -18   2 124.935 107.730   3
   2 -18   2 58.4878 134.429   2
  -2  18  -2 7.67456 84.4598  16
  -2  18  -3 398.577 82.2972  16
   2 -18   4 1991.75 140.942  10
  -2  18  -4 2232.95 134.316  16
   2 -18   5 620.249 77.7836  10
   2 -18   6-24.6426 53.7551  10
   2 -18   6-46.9947 60.9517  11
   2 -18   7 888.706 76.6447  11
   2 -18   7 713.641 67.1216  10
   2 -18   8 2671.68 136.749  11
   2 -18   8 1949.91 143.363  24
   2 -18   9 220.075 54.7333  24
   2 -17 -15 184.536 110.014   2
   2 -17 -14 52.1565 124.670   2
   2 -17 -13 56.7574 151.208   2
   2 -17 -12-15.6450 161.588   2
   2 -17 -12-39.1009 96.3060   3
   2 -17 -11 23.5104 179.207   2
   2 -17 -11 87.3879 104.816   3
   2 -17 -10 403.098 123.409   3
   2 -17 -10 480.759 176.007   2
  -2  17  10 301.538 94.5957  16
   2 -17  -9 1706.68 222.520   2
   2 -17  -9 1702.04 167.785   3
  -2  17   9 1419.79 143.416  16
   2 -17  -8 4494.98 288.106   3
   2 -17  -8 4891.57 327.247   2
  -2  17   8 4247.97 266.469  16
   2 -17  -7 1340.98 172.733   3
   2 -17  -7 1487.74 211.761   2
  -2  17   7 1582.35 150.999  16
   2 -17  -6 1435.85 186.190   3
  -2  17   6 1505.08 154.957  16
   2 -17  -5 115.065 126.394   3
   2 -17  -4 547.295 158.885   3
   2 -17  -3 771.794 183.439   2
  -2  17   3 585.235 129.021  16
   2 -17  -2 880.416 171.236   3
   2 -17  -2 1018.54 194.478   2
  -2  17   2 805.920 139.874  16
   2 -17  -1 391.436 163.491   3
   2 -17  -1 590.853 181.855   2
  -2  17   1 266.973 125.208  16
   2 -17   0 243.560 173.860   2
   2 -17   0 352.734 149.909   3
  -2  17   0 325.351 122.601  16
   2 -17   1 1200.98 167.640   3
   2 -17   1 1037.96 178.545   2
  -2  17  -1 848.879 127.938  16
   2 -17   2 130.378 132.701   3
   2 -17   2 86.0419 151.650   2
  -2  17  -2 120.079 97.3884  16
   2 -17   3 2.94808 118.826   3
   2 -17   3-34.3620 140.117   2
  -2  17  -3 25.1908 95.2603  16
  -2  17  -4 169.605 85.1569  16
  -2  17  -5 404.980 72.6946  16
   2 -17   5 500.679 92.4330  10
   2 -17   6 353.775 78.3843  10
   2 -17   7-97.6306 61.6649  10
   2 -17   7-101.662 74.0526  11
   2 -17   8 344.769 69.0396  11
   2 -17   8 262.021 57.3465  10
   2 -17   9 180.015 46.3505  10
   2 -17   9 127.581 54.7535  11
   2 -17  10 1159.06 81.9603  11
   2 -17  11 113.093 52.4716  24
   2 -16 -17 152.968 89.5591  15
   2 -16 -16 1346.39 133.656   2
   2 -16 -16 872.455 126.436  15
   2 -16 -15 109.668 126.470   2
   2 -16 -15-17.1732 110.539  15
   2 -16 -14 588.693 154.403   2
   2 -16 -14 110.155 110.863  15
   2 -16 -13 179.916 174.465   2
   2 -16 -13 104.067 123.490  15
   2 -16 -12 6234.90 354.225   2
   2 -16 -12 5602.54 307.467   3
   2 -16 -11 112.782 121.823  15
   2 -16 -11 114.915 191.735   2
   2 -16 -11 118.350 112.036   3
  -2  16  11 212.350 86.1397  16
   2 -16 -10-5.17190 119.426  15
  -2  16  10 110.453 99.5456  16
   2 -16 -10 76.1805 124.008   3
   2 -16 -10 95.4184 181.815   2
  -2  16   9 3622.55 240.614  16
   2 -16  -9 4038.43 262.869   3
   2 -16  -9 4331.66 305.032   2
  -2  16   8 47.7636 119.464  16
   2 -16  -8 45.8870 132.068   3
   2 -16  -8 4.09858 192.504   2
  -2  16   7 139.687 230.624  12
   2 -16  -7-8.18892 195.341   2
   2 -16  -7 181.331 137.155   3
  -2  16   7 32.4665 116.627  16
  -2  16   7 61.5479 277.770   5
   2 -16  -6 2705.87 517.286  26
  -2  16   6 2237.01 348.419  12
  -2  16   6 2895.64 206.225  16
  -2  16   6 1925.83 404.338   5
   2 -16  -6 3211.13 265.022   2
   2 -16  -6 3205.32 241.269   3
  -2  16   5 625.777 142.261  16
   2 -16  -5 977.383 166.809   3
   2 -16  -4 809.045 402.378  26
   2 -16  -4 565.105 161.676   3
  -2  16   3 576.925 134.697  16
   2 -16  -3 608.195 194.359   2
  -2  16   2 738.920 142.956  16
   2 -16  -2 979.225 197.559   2
   2 -16  -1 913.996 407.715  26
  -2  16   1 744.780 133.220  16
  -2  16   1 857.749 337.395   5
   2 -16  -1 928.680 192.779   2
   2 -16  -1 1111.84 176.604   3
   2 -16   0 11798.4 983.556  26
   2 -16   0 11904.7 590.826   3
   2 -16   0 10922.0 592.313   2
  -2  16   0 9190.99 785.624   5
  -2  16   0 10360.3 559.453  16
   2 -16   1 1818.19 202.568   3
   2 -16   1 1933.66 212.318   2
  -2  16  -1 1543.71 165.404  16
   2 -16   2 4925.46 318.307   2
   2 -16   2 5287.43 311.989   3
  -2  16  -2 4475.37 281.239  16
   2 -16   3 285.066 128.684   3
   2 -16   3 230.431 159.437   2
  -2  16  -3 141.911 112.669  16
   2 -16   4 4722.65 301.947   2
   2 -16   4 5041.22 290.608   3
  -2  16  -4 4277.41 265.299  16
   2 -16   5 265.131 141.130   2
  -2  16  -5 128.218 78.3861  16
   2 -16   6 561.698 101.100  10
   2 -16   7 690.085 95.6288  10
   2 -16   8 3003.21 179.488  10
   2 -16   8 2999.73 185.080  11
   2 -16   9-24.4690 69.0607  11
   2 -16   9 82.3133 62.9366  10
   2 -16  10 108.709 63.8057  11
   2 -16  10 60.2225 51.7738  10
   2 -16  11 722.404 72.6047  11
   2 -16  13 288.230 49.7405  24
   2 -15 -19 253.491 88.8462  15
   2 -15 -18 167.331 96.3236  15
   2 -15 -17 140.433 115.849  15
   2 -15 -16 567.053 126.544   2
   2 -15 -16 396.842 122.278  15
   2 -15 -15 44.2730 133.761   2
   2 -15 -15 157.758 136.828  15
   2 -15 -14 401.544 167.859   2
   2 -15 -14 214.888 134.121  15
   2 -15 -13 126.675 173.925   2
   2 -15 -13 40.4252 139.894  15
   2 -15 -12 668.612 117.150   3
   2 -15 -12 654.413 174.732   2
   2 -15 -12 319.545 147.455  15
   2 -15 -11-13.9912 139.056  15
  -2  15  11 15.8696 94.6714  16
   2 -15 -11 76.1019 115.001   3
   2 -15 -11 167.129 170.646   2
  -2  15  10-35.8633 225.834   5
   2 -15 -10 254.314 121.480   3
   2 -15 -10 334.047 192.905   2
   2 -15 -10-63.9831 299.725  26
  -2  15  10 108.334 256.564  12
  -2  15  10 143.227 109.561  16
   2 -15 -10 199.455 136.200  15
  -2  15   9 114.348 268.881   5
   2 -15  -9 149.556 125.585   3
   2 -15  -9 47.5522 179.905   2
   2 -15  -9-33.5578 336.955  26
  -2  15   9 86.2656 265.808  12
  -2  15   9 131.995 103.110  16
   2 -15  -9 72.6243 126.527  15
   2 -15  -8 1874.17 237.760   2
   2 -15  -8 2211.21 195.298   3
   2 -15  -8 1322.41 433.422  26
  -2  15   8 1910.08 358.335  12
  -2  15   8 2265.14 166.721  16
   2 -15  -8 1620.52 173.181  15
   2 -15  -7 2414.96 200.708   3
   2 -15  -7 2294.67 234.131   2
   2 -15  -7 1894.91 489.987  26
  -2  15   7 1966.29 176.082  16
   2 -15  -7 1905.87 174.370  15
  -2  15   6 2089.27 381.970  12
   2 -15  -6 3229.95 241.024   3
   2 -15  -6 2965.71 258.418   2
  -2  15   6 3195.24 216.039  16
   2 -15  -6 2657.43 564.868  26
  -2  15   5 251.171 225.979  12
   2 -15  -5 330.084 136.700   3
  -2  15   5 372.219 133.093  16
   2 -15  -5 221.736 385.536  26
  -2  15   4 55.1963 198.941  12
   2 -15  -4 336.946 371.151  26
   2 -15  -4 346.231 149.362   3
  -2  15   3 210.345 122.674  16
   2 -15  -3 301.548 400.157  26
   2 -15  -3 405.201 178.016   2
  -2  15   2 5946.07 330.008  16
   2 -15  -2 5240.59 358.178   2
  -2  15   1 1487.63 168.600  16
   2 -15  -1 1720.65 204.522   2
   2 -15  -1 1831.56 193.404   3
  -2  15   0 152.608 133.953  16
   2 -15   0 74.1338 400.159  26
   2 -15   0 284.273 144.853   3
   2 -15   0-11.4486 158.309   2
  -2  15  -1 1230.92 152.582  16
   2 -15   1 834.416 433.318  26
   2 -15   1 1432.06 180.912   3
   2 -15   1 1076.06 200.165   2
   2 -15   2-279.197 391.242  26
  -2  15  -2-10.3462 121.704  16
  -2  15  -2 274.134 297.462   5
   2 -15   2-19.6693 139.753   3
   2 -15   2 156.647 174.718   2
   2 -15   3 954.747 425.526  26
   2 -15   3 611.564 170.612   2
   2 -15   3 707.242 139.385   3
  -2  15  -3 551.524 273.154   5
  -2  15  -3 557.510 121.548  16
   2 -15   4 68.9855 132.410   3
   2 -15   4 64.3503 160.978   2
  -2  15  -4-97.5168 237.233   5
  -2  15  -4 118.951 108.416  16
   2 -15   5 165.724 145.979   2
   2 -15   5 418.849 111.911   3
  -2  15  -5 239.220 95.2748  16
   2 -15   6 167.292 140.450   2
  -2  15  -6 292.254 84.9615  16
   2 -15   7 63.0245 89.9288  10
   2 -15   8 730.278 102.690  10
   2 -15   9 371.025 84.5530  10
   2 -15   9 342.302 91.8675  11
   2 -15  10 965.777 102.251  11
   2 -15  10 1009.26 93.6819  10
   2 -15  11 131.761 69.2119  11
   2 -15  11 218.185 62.3742  10
   2 -15  12 432.069 55.9325  10
   2 -15  12 510.378 66.8693  11
   2 -15  13 574.105 63.2678  11
   2 -15  14 198.319 53.7900  24
   2 -14 -20 273.724 92.6499  15
   2 -14 -19 50.8528 96.5684  15
   2 -14 -18 1269.79 150.589  15
   2 -14 -17 437.953 123.709  15
   2 -14 -16 92.1536 131.141  15
   2 -14 -16 202.519 124.806   2
   2 -14 -15 43.0058 130.176  15
   2 -14 -15-156.080 141.938   2
   2 -14 -14 333.362 136.046  15
   2 -14 -14 340.436 157.572   2
   2 -14 -13 1459.03 169.717  15
   2 -14 -13 1581.55 202.945   2
   2 -14 -12 7029.35 372.058   3
   2 -14 -12 7555.74 410.032   2
   2 -14 -12 5883.29 372.574  15
  -2  14  12 5560.50 576.624  12
  -2  14  12 6538.39 344.570  16
   2 -14 -12 5127.11 652.576   7
   2 -14 -11 229.196 114.165   3
   2 -14 -11 117.911 174.018   2
   2 -14 -11 277.998 134.220  15
  -2  14  11 221.654 276.874  12
  -2  14  11 282.913 100.261  16
  -2  14  11 116.180 205.704   5
  -2  14  10 6480.94 562.743   5
   2 -14 -10 8107.70 435.080   2
   2 -14 -10 7032.31 396.057   3
   2 -14 -10 6953.54 720.090  26
  -2  14  10 6728.13 615.186  12
  -2  14  10 6862.73 374.421  16
   2 -14 -10 6582.02 388.223  15
   2 -14  -9 337.146 188.648   2
   2 -14  -9 405.704 130.021   3
   2 -14  -9 474.118 357.754  26
  -2  14   9 413.474 279.044  12
  -2  14   9 493.966 109.153  16
   2 -14  -9 296.520 138.394  15
   2 -14  -8 47.3268 127.096   3
   2 -14  -8-8.78462 180.165   2
   2 -14  -8 34.6729 319.850  26
  -2  14   8-21.2821 275.500  12
  -2  14   8 164.329 115.378  16
   2 -14  -8-19.4576 122.624  15
   2 -14  -7 48.0629 131.825   3
   2 -14  -7 172.612 174.173   2
   2 -14  -7 105.847 376.545  26
  -2  14   7 83.0213 253.573  12
  -2  14   7 164.541 110.278  16
   2 -14  -7-89.9146 125.168  15
   2 -14  -6 158.303 131.107   3
   2 -14  -6 88.7625 178.580   2
   2 -14  -6 250.843 355.225  26
  -2  14   6 321.483 263.325  12
  -2  14   6 170.594 125.313  16
   2 -14  -6 322.491 109.952  15
  -2  14   5 1935.35 371.217  12
   2 -14  -5 2741.26 219.919   3
   2 -14  -5 2575.86 526.425  26
  -2  14   5 2650.44 195.630  16
  -2  14   4 1758.35 322.156  12
   2 -14  -4 2379.27 519.237  26
  -2  14   3 649.203 228.550  12
   2 -14  -3 691.418 173.346   2
   2 -14  -3 773.904 403.535  26
  -2  14   2 762.375 138.303  16
  -2  14   2 558.955 216.675  12
   2 -14  -2 916.294 181.496   2
  -2  14   1 5098.00 301.417  16
   2 -14  -1 4883.68 685.001  26
   2 -14  -1 4737.42 329.741   2
   2 -14  -1 5591.78 326.227   3
  -2  14   0 11611.5 634.075  16
   2 -14   0 12965.2 1061.49  26
   2 -14   0 12309.0 657.345   2
   2 -14   0 13604.5 660.746   3
  -2  14  -1 652.454 315.284  17
  -2  14  -1 788.610 135.411  16
   2 -14   1 579.336 438.425  26
   2 -14   1 651.531 169.809   2
   2 -14   1 1292.86 161.272   3
  -2  14  -2 89.3085 125.378  16
  -2  14  -2-141.887 277.517  17
   2 -14   2-70.4356 375.858  26
   2 -14   2 147.117 133.917   3
   2 -14   2 29.3067 157.366   2
  -2  14  -3 945.389 321.225  17
  -2  14  -3 765.730 135.313  16
   2 -14   3 778.696 404.492  26
   2 -14   3 811.904 171.407   2
   2 -14   3 913.224 145.347   3
   2 -14   4-445.281 363.922  26
  -2  14  -4 53.4873 98.4374  16
  -2  14  -4 197.669 228.436   5
   2 -14   4 86.3124 120.288   3
   2 -14   4 45.6617 159.774   2
  -2  14  -4 135.445 113.625   1
   2 -14   5 899.221 343.122  26
   2 -14   5 1396.86 176.368   2
   2 -14   5 1210.77 144.168   3
  -2  14  -5 1204.85 149.044   1
  -2  14  -5 947.755 276.681   5
  -2  14  -5 1155.01 126.222  16
  -2  14  -6 530.129 94.4776  16
   2 -14   6 690.903 152.228   2
   2 -14   6 570.039 111.827   3
  -2  14  -6 695.835 132.105   1
   2 -14   7 386.064 130.442   2
  -2  14  -7 495.616 126.825   1
   2 -14   7 338.473 110.312  10
   2 -14   8 4137.03 240.055  10
  -2  14  -8 4189.11 244.524   1
   2 -14   8 3582.19 229.596  25
   2 -14   9 980.619 112.960  10
   2 -14   9 837.498 106.888  25
  -2  14  -9 763.506 119.749   1
   2 -14  10 464.421 89.2794  10
   2 -14  10 488.720 100.473  11
  -2  14 -10 455.829 97.2026   1
   2 -14  10 366.660 82.8921  25
   2 -14  11 116.844 75.5040  25
   2 -14  11 135.730 73.0060  10
   2 -14  11 89.5790 79.3522  11
   2 -14  12 566.605 93.5075  25
   2 -14  12 733.030 91.7044  11
   2 -14  12 751.860 78.8669  10
   2 -14  13 71.6907 65.5287  25
   2 -14  13 77.1225 52.3720  10
   2 -14  13 135.073 68.4547  11
   2 -14  14 125.715 52.4778  25
   2 -14  14 134.807 54.5766  11
   2 -13 -21-29.7473 86.1237  15
   2 -13 -20 1528.07 137.038  15
   2 -13 -19 253.301 115.035  15
   2 -13 -18 288.102 122.577  15
   2 -13 -17 832.668 145.846  15
   2 -13 -16 8.94684 119.672   2
   2 -13 -16 16.4126 134.835  15
   2 -13 -15 4692.96 291.613   2
   2 -13 -15 3796.67 276.455  15
  -2  13  15 4617.16 269.803  14
   2 -13 -14 129.395 164.391   2
  -2  13  14 245.364 123.217  14
   2 -13 -14 166.830 136.985  15
  -2  13  14 194.797 255.124  12
   2 -13 -13 65.4699 155.098   2
   2 -13 -13 437.091 397.333   7
  -2  13  13 55.3903 128.060  14
   2 -13 -13 222.456 155.885  15
   2 -13 -12 1440.21 210.482   2
   2 -13 -12 1222.16 179.142  15
  -2  13  12 1325.01 116.470  16
   2 -13 -12 1024.75 474.259   7
   2 -13 -11 1183.41 195.675   2
   2 -13 -11 1036.72 128.049   3
   2 -13 -11 896.441 169.285  15
  -2  13  11 551.443 313.505  12
  -2  13  11 981.950 109.871  16
  -2  13  11 803.169 262.662   5
   2 -13 -11 668.203 422.962   7
   2 -13 -10 459.052 428.602   7
   2 -13 -10 513.811 123.558   3
   2 -13 -10 535.557 182.159   2
   2 -13 -10 385.913 323.667  26
  -2  13  10 348.416 288.221  12
  -2  13  10 423.689 110.608  16
   2 -13 -10 526.934 132.144  15
   2 -13  -9 561.337 416.392   7
   2 -13  -9 206.659 169.288   2
   2 -13  -9 274.581 115.820   3
   2 -13  -9 32.9849 364.135  26
  -2  13   9 127.918 261.844  12
  -2  13   9 273.503 100.246  16
   2 -13  -9 215.806 122.526  15
   2 -13  -8 136.845 379.742   7
   2 -13  -8 467.832 360.774  26
  -2  13   8 124.843 270.494  12
   2 -13  -8 179.021 125.626   3
   2 -13  -8 181.464 162.555   2
  -2  13   8 151.723 113.836  16
   2 -13  -8 98.8249 132.187  15
   2 -13  -7 9197.14 847.737  26
  -2  13   7 8592.08 690.034  12
   2 -13  -7 9257.03 511.675   2
   2 -13  -7 9219.23 494.786   3
  -2  13   7 9423.99 472.066  16
   2 -13  -7 8315.97 476.376  15
   2 -13  -6 3889.10 600.021  26
  -2  13   6 3307.75 445.005  12
   2 -13  -6 4151.95 296.561   2
  -2  13   6 4627.34 257.162  16
   2 -13  -6 3883.98 252.369  15
   2 -13  -5 9048.26 860.707  26
  -2  13   5 9887.43 481.789  16
  -2  13   5 9301.89 691.703  12
   2 -13  -5 8529.98 476.427  15
  -2  13   4 9949.24 687.475  12
   2 -13  -4 10143.8 896.637  26
   2 -13  -4 8981.50 477.461  15
   2 -13  -3 7579.61 421.260   2
   2 -13  -3 7487.45 791.706  26
  -2  13   3 6102.63 552.325  12
  -2  13   2 7624.75 409.853  16
   2 -13  -2 7685.73 433.958   2
  -2  13   2 6792.58 555.797  12
   2 -13  -1 135.061 148.840   2
  -2  13   1 235.723 114.276  16
   2 -13  -1 491.309 370.353  26
  -2  13   1 334.716 201.060  12
   2 -13   0 172.673 151.288   2
   2 -13   0 140.206 393.072  26
  -2  13   0 171.795 114.511  16
  -2  13   0 744.727 310.725  17
   2 -13   1 85.6369 144.162   2
   2 -13   1 138.897 366.312  26
  -2  13  -1-117.325 286.397  17
  -2  13  -1 102.632 106.204  16
   2 -13   2 2052.81 195.923   2
  -2  13  -2 1998.39 168.376   1
   2 -13   2 2654.52 191.800   3
   2 -13   2 2079.88 516.964  26
  -2  13  -2 2184.12 390.644  17
  -2  13  -2 1893.93 173.890  16
   2 -13   3 9175.14 478.999   3
  -2  13  -3 8784.05 460.750   1
   2 -13   3 8720.10 481.104   2
   2 -13   3 8422.96 816.199  26
  -2  13  -3 8474.96 461.516  16
  -2  13  -3 8305.38 667.798  17
  -2  13  -4 119.539 119.085   1
   2 -13   4 160.821 118.011   3
   2 -13   4-65.7940 144.822   2
   2 -13   4-31.5732 382.350  26
  -2  13  -4 160.684 292.533  17
  -2  13  -4 189.386 96.7707  16
  -2  13  -5 139.018 110.756   1
   2 -13   5 257.026 105.638   3
   2 -13   5 30.5549 138.916   2
   2 -13   5 29.4325 328.295  26
  -2  13  -5 200.331 292.541  17
  -2  13  -5 110.690 87.4053  16
   2 -13   6 1218.72 127.654   3
  -2  13  -6 1131.10 140.292   1
   2 -13   6 1368.96 165.876   2
   2 -13   6 743.877 331.598  26
  -2  13  -6 943.114 117.828  16
   2 -13   7 1735.00 170.797   2
  -2  13  -7 1779.40 160.465   1
   2 -13   7 1649.87 138.146   3
   2 -13   7 1500.55 140.392  25
   2 -13   8 1067.38 131.756  10
   2 -13   8 1272.20 146.743   2
  -2  13  -8 1365.14 149.711   1
   2 -13   8 1147.61 130.156  25
   2 -13   9 1037.76 122.728  10
   2 -13   9 958.432 128.678  25
  -2  13  -9 1084.44 139.591   1
   2 -13  10 76.1161 88.2519  10
   2 -13  10-46.9537 98.5605  11
  -2  13 -10 19.6048 105.272   1
   2 -13  10 9.18192 94.4232  25
   2 -13  11 229.095 84.5123  10
   2 -13  11 236.417 95.2683  11
  -2  13 -11 154.191 99.3356   1
   2 -13  11 162.273 97.8811  25
   2 -13  12 2530.91 179.317  25
   2 -13  12 2700.77 165.397  10
   2 -13  12 2571.16 170.975  11
   2 -13  13 3499.54 235.360  25
   2 -13  13 4171.54 227.481  11
   2 -13  13 4049.34 219.180  10
   2 -13  14 2813.97 159.113  11
   2 -13  14 2659.92 149.903  10
   2 -13  15 1310.49 112.084  25
   2 -13  15 1785.39 108.928  11
   2 -13  16 358.859 57.7335  25
   2 -12 -21 150.024 94.6982  15
   2 -12 -20 557.595 113.253  15
   2 -12 -19 2467.19 186.936  15
   2 -12 -18 2566.93 201.149  15
  -2  12  17 2547.33 179.973  14
   2 -12 -17 1982.07 195.446  15
   2 -12 -16 277.808 131.937   2
  -2  12  16 234.774 123.221  14
   2 -12 -16 252.678 151.884  15
  -2  12  15 721.839 285.013  12
  -2  12  15 920.249 140.744  14
   2 -12 -15 839.066 153.498  15
   2 -12 -15 930.550 165.236   2
  -2  12  14 194.804 251.346  12
  -2  12  14-5.66584 120.337  14
   2 -12 -14 29.3037 156.124  15
   2 -12 -14-176.771 444.656   7
   2 -12 -14 95.3138 144.492   2
   2 -12 -13 4032.74 288.456   2
  -2  12  13 4525.86 266.079  14
  -2  12  13 3938.49 468.379  12
   2 -12 -13 3929.58 273.244  15
   2 -12 -12 6399.02 393.707   2
  -2  12  12 6548.63 375.889  14
   2 -12 -12 6073.78 373.531  15
  -2  12  12 6755.04 339.168  16
   2 -12 -11 4812.86 620.309   7
   2 -12 -11 4544.79 284.953   3
   2 -12 -11 5465.80 328.946   2
   2 -12 -11 3631.19 534.430  26
  -2  12  11 3832.38 479.526  12
   2 -12 -11 4680.83 300.268  15
  -2  12  11 4986.26 266.065  16
  -2  12  11 4894.46 293.317  14
   2 -12 -10 17627.9 1323.22   7
   2 -12 -10 20057.3 1008.70   3
   2 -12 -10 20807.4 1029.06   2
   2 -12 -10 16440.5 1291.58  26
  -2  12  10 20133.3 1242.63  12
  -2  12  10 21005.2 987.085  16
   2 -12 -10 19620.8 999.169  15
  -2  12  10 20093.1 999.240  14
   2 -12  -9 10925.5 913.353   7
   2 -12  -9 11809.0 617.132   3
   2 -12  -9 11972.1 638.561   2
   2 -12  -9 10204.2 905.448  26
  -2  12   9 11667.3 851.229  12
  -2  12   9 12300.2 595.575  16
  -2  12   9 11737.2 604.339  14
   2 -12  -9 11567.8 605.831  15
   2 -12  -8 131.355 376.825   7
   2 -12  -8 200.708 94.6593   3
   2 -12  -8 467.601 154.484   2
   2 -12  -8-156.980 329.456  26
  -2  12   8 258.521 266.596  12
  -2  12   8 227.255 102.728  16
   2 -12  -8 341.139 118.090  15
   2 -12  -7 17267.1 1185.53   7
   2 -12  -7 17797.8 912.076   2
   2 -12  -7 18733.2 1267.75  26
  -2  12   7 18441.0 1119.62  12
  -2  12   7 18549.4 881.668  16
   2 -12  -7 17057.3 882.960  15
   2 -12  -6 486.953 369.249   7
   2 -12  -6 506.497 373.622  26
  -2  12   6 523.916 98.8523  16
   2 -12  -6 387.748 120.929  15
   2 -12  -6 571.155 151.420   2
   2 -12  -5 4544.42 621.364  26
  -2  12   5 5168.04 270.179  16
   2 -12  -5 4049.04 267.615  15
   2 -12  -5 4729.55 299.235   2
   2 -12  -4 1371.10 444.484  26
  -2  12   4 1756.80 144.134  16
   2 -12  -4 1521.02 142.111  15
   2 -12  -3 10665.4 907.709  26
   2 -12  -3 9662.65 521.364  15
   2 -12  -3 11498.9 556.827   2
   2 -12  -2 778.007 149.782   2
  -2  12   2 910.640 121.257  16
   2 -12  -1 1390.08 166.899   2
  -2  12   1 1256.61 329.778  17
  -2  12   1 1572.16 135.598  16
   2 -12   0 28057.3 1370.80   2
   2 -12   0 28473.4 1762.30  26
  -2  12   0 28387.4 1548.07  17
  -2  12   0 27619.2 1352.06  16
   2 -12   1 2962.12 227.198   2
  -2  12  -1 2981.47 188.697   1
   2 -12   1 2709.39 505.161  26
  -2  12  -1 3032.64 402.559  17
  -2  12  -1 2942.29 195.063  16
   2 -12   2 2170.94 188.674   2
  -2  12  -2 2040.53 154.620   1
   2 -12   2 2649.83 487.017  26
  -2  12  -2 2417.12 372.158  17
  -2  12  -2 1774.70 159.435  16
   2 -12   3 1079.36 133.273   3
  -2  12  -3 868.026 122.140   1
   2 -12   3 682.183 145.367   2
   2 -12   3 842.340 366.418  26
  -2  12  -3 864.701 120.454  16
  -2  12  -3 1034.37 309.448  17
   2 -12   4 741.436 130.793   3
  -2  12  -4 930.284 124.704   1
   2 -12   4 761.841 153.306   2
   2 -12   4 841.490 344.178  26
  -2  12  -4 761.964 323.503  17
  -2  12  -4 734.254 111.606  16
  -2  12  -5 14589.3 725.328   1
   2 -12   5 14379.4 738.641   2
   2 -12   5 14280.2 732.921   3
   2 -12   5 14813.6 1054.32  26
  -2  12  -5 13075.6 927.455  17
  -2  12  -5 14564.2 718.545  16
  -2  12  -6 1347.53 140.877   1
   2 -12   6 1320.54 154.734   2
   2 -12   6 1217.63 119.962   3
   2 -12   6 1002.49 116.565  25
   2 -12   6 888.997 344.321  26
  -2  12  -6 1187.34 122.253  16
  -2  12  -6 993.330 341.975  17
  -2  12  -7 7175.24 367.883   1
   2 -12   7 6618.77 375.006   2
   2 -12   7 6227.71 355.048   3
  -2  12  -8 1007.77 138.498   1
   2 -12   8 1179.20 140.389   2
   2 -12   8 771.913 125.385  10
  -2  12  -9 1202.00 143.638   1
   2 -12   9 999.924 126.755  10
  -2  12 -10 295.833 119.513   1
   2 -12  10 107.661 94.2598  10
  -2  12 -11 546.378 118.200   1
   2 -12  11 531.848 112.768  11
   2 -12  11 368.097 97.6037  10
   2 -12  12 2468.58 177.812  11
   2 -12  12 2569.74 168.295  10
   2 -12  12 2208.79 193.810  25
  -2  12 -12 2579.08 177.093   1
   2 -12  13 504.490 130.858  25
   2 -12  13 492.514 97.2655  11
   2 -12  13 544.304 91.5663  10
   2 -12  14 157.062 109.655  25
   2 -12  14 252.470 70.9332  10
   2 -12  14 146.537 86.0245  11
   2 -12  15 248.530 96.6756  25
   2 -12  15 361.529 66.3028  10
   2 -12  15 326.886 81.0450  11
   2 -12  16-8.00602 71.0436  25
   2 -12  16-39.0122 42.3825  10
   2 -12  17 97.2369 55.4679  25
   2 -11 -23 2.53514 64.0765   1
   2 -11 -21 80.4881 103.376  15
   2 -11 -20 2865.44 209.023  15
  -2  11  20 3281.70 192.648  14
   2 -11 -19 831.874 140.458  15
   2 -11 -18 1533.67 175.273  15
   2 -11 -17-81.2147 139.988  15
  -2  11  16 1166.19 295.152  12
   2 -11 -16 975.177 162.001  15
  -2  11  16 1292.71 156.333  14
   2 -11 -16 1338.17 148.802   2
   2 -11 -15 6648.09 373.271   2
  -2  11  15 6959.66 368.685  14
  -2  11  15 6677.40 585.648  12
   2 -11 -15 5514.94 370.447  15
   2 -11 -15 5795.36 689.508   7
  -2  11  14 148.401 275.611  12
   2 -11 -14-11.8071 150.976  15
  -2  11  14 258.411 136.746  14
   2 -11 -14 87.4663 397.588   7
   2 -11 -14 232.886 136.031   2
   2 -11 -13 3038.06 236.218   2
  -2  11  13 3390.57 220.193  14
  -2  11  13 3150.66 421.482  12
   2 -11 -13 2400.36 226.242  15
   2 -11 -13 2867.52 544.289   7
  -2  11  12 478.965 292.315  12
   2 -11 -12 746.819 150.274  15
  -2  11  12 813.432 141.824  14
   2 -11 -12 560.444 447.016   7
   2 -11 -12 976.886 167.060   2
   2 -11 -11 1634.57 474.315   7
   2 -11 -11 1917.36 198.117   2
   2 -11 -11 1917.00 388.155  26
  -2  11  11 2110.40 139.543  16
   2 -11 -11 1941.02 173.650  15
  -2  11  11 2129.20 174.448  14
   2 -11 -10 1134.48 413.320   7
   2 -11 -10 1045.05 114.820   3
   2 -11 -10 948.202 163.728   2
   2 -11 -10 567.640 308.307  26
  -2  11  10 1170.03 328.321  12
  -2  11  10 1024.33 104.708  16
  -2  11  10 1124.48 127.693  14
   2 -11 -10 844.168 135.814  15
   2 -11  -9 12716.0 1074.52   7
   2 -11  -9 15387.2 799.398   2
   2 -11  -9 15038.1 783.350   3
   2 -11  -9 14075.2 1075.17  26
  -2  11   9 17259.4 1020.67  12
  -2  11   9 15971.5 766.065  16
   2 -11  -9 14972.0 773.700  15
  -2  11   9 16171.8 776.015  14
   2 -11  -8 24.5316 362.755   7
   2 -11  -8 42.6618 131.510   2
   2 -11  -8 115.266 317.998  26
  -2  11   8 392.811 237.412  12
  -2  11   8 127.222 84.5418  16
  -2  11   8 95.4082 93.4790  14
   2 -11  -8 88.4325 104.037  15
   2 -11  -7 282.757 342.164   7
   2 -11  -7 28.8068 294.894  26
  -2  11   7 147.698 90.4965  16
   2 -11  -7 211.935 98.0521  15
  -2  11   7 164.439 90.0987  14
   2 -11  -7 93.7586 124.665   2
   2 -11  -6 6732.17 672.814  26
   2 -11  -6 7485.59 667.805   7
   2 -11  -6 7092.39 370.894  15
   2 -11  -6 6781.96 397.108   2
   2 -11  -5 28.7282 344.934  26
   2 -11  -5 227.727 92.2876  15
   2 -11  -5 239.982 125.870   2
   2 -11  -4 25003.9 1465.11  26
   2 -11  -4 21744.2 1069.10  15
   2 -11  -3 1296.73 410.630  26
   2 -11  -3 997.789 111.888  15
   2 -11  -2 897.223 356.108  26
   2 -11  -2 949.175 108.815  15
   2 -11  -2 809.190 137.327   2
   2 -11  -1 12199.5 637.251   2
  -2  11   1 12974.9 810.533  17
   2 -11   0 13401.0 684.996   2
  -2  11   0 13282.9 664.051   1
   2 -11   0 13725.8 1021.14  26
  -2  11   0 13808.9 858.471  17
   2 -11   1 2431.97 196.369   2
  -2  11  -1 2731.19 168.747   1
   2 -11   1 3126.76 480.092  26
  -2  11  -1 2969.61 353.209  17
  -2  11  -2 23610.4 1135.66   1
   2 -11   2 23490.5 1153.15   2
   2 -11   2 25509.1 1523.27  26
  -2  11  -2 22924.9 1138.07  16
  -2  11  -2 22886.8 1315.37  17
   2 -11   3 30372.7 1484.13   2
  -2  11  -3 30850.2 1468.97   1
   2 -11   3 33175.2 1854.70  26
  -2  11  -3 30086.7 1660.41  17
  -2  11  -3 29808.0 1469.49  16
   2 -11   4 6942.85 388.713   2
   2 -11   4 7210.71 384.924   3
  -2  11  -4 6783.65 374.500   1
   2 -11   4 7154.65 673.910  26
  -2  11  -4 6897.37 590.633  17
  -2  11  -4 7238.47 370.861  16
   2 -11   5 7641.85 408.290   3
   2 -11   5 7391.17 416.280   2
  -2  11  -5 7269.82 404.192   1
   2 -11   5 8110.83 711.030  26
  -2  11  -5 7995.17 398.399  16
  -2  11  -5 8156.52 632.396  17
   2 -11   6 2265.18 158.461   3
  -2  11  -6 2136.44 172.120   1
   2 -11   6 2250.49 179.372   2
   2 -11   6 1659.04 360.124  26
  -2  11  -6 2305.90 408.677  17
  -2  11  -6 1960.54 150.685  16
   2 -11   7 254.015 113.693   2
  -2  11  -7 406.281 113.647   1
   2 -11   7 469.978 265.364  26
  -2  11  -7 318.979 83.5589  16
  -2  11  -7 700.638 323.795  17
  -2  11  -8 7161.46 386.959   1
   2 -11   8 6954.15 388.614   2
  -2  11  -8 7366.70 631.982  17
   2 -11   9 698.032 118.031  10
  -2  11  -9 677.496 134.329   1
   2 -11  10 1106.13 130.542  10
  -2  11 -10 1210.44 152.441   1
   2 -11  11 2.37121 100.089  10
   2 -11  11-62.1925 113.947  11
  -2  11 -11 71.1625 122.788   1
   2 -11  12 306.837 94.0547  10
   2 -11  12 161.409 105.810  11
  -2  11 -12 350.883 122.713   1
   2 -11  13 3673.68 212.315  10
   2 -11  13 3366.85 219.043  11
  -2  11 -13 3381.36 219.985   1
   2 -11  14 2413.57 171.550  11
   2 -11  14 2704.34 168.061  10
   2 -11  15 1162.42 114.557  11
   2 -11  15 1260.10 104.738  10
   2 -11  16 3886.41 209.716  11
   2 -11  16 3582.08 199.371  10
   2 -11  16 3209.55 224.675  25
   2 -11  17 475.491 91.7088  25
   2 -11  18 573.288 72.5934  25
   2 -11  19-18.3535 38.0640  25
   2 -10 -23 131.963 75.0479   1
  -2  10  21 158.918 83.1277  14
  -2  10  20 1170.21 117.863  14
  -2  10  19 154.799 110.007  14
   2 -10 -18 20.2938 138.686  15
   2 -10 -17 1375.74 175.017  15
  -2  10  16 343.248 266.652  12
   2 -10 -16 202.740 159.155  15
   2 -10 -16-57.9766 399.539   7
   2 -10 -16 259.877 123.273   2
   2 -10 -15 7345.94 414.343   2
  -2  10  15 6519.62 623.828  12
   2 -10 -15 7117.38 421.828  15
   2 -10 -15 6094.63 702.077   7
  -2  10  14 40.9589 257.755  12
  -2  10  14-51.3055 139.749  14
   2 -10 -14-2.93137 148.723  15
   2 -10 -14 150.465 128.379   2
   2 -10 -14-28.1334 409.704   7
  -2  10  13 60.5375 235.460  12
  -2  10  13-2.78715 123.024  14
   2 -10 -13-11.3092 136.758  15
   2 -10 -13 116.362 125.449   2
   2 -10 -13-27.2887 394.942   7
  -2  10  12 1160.64 312.271  12
  -2  10  12 1107.01 142.608  14
   2 -10 -12 940.267 150.050  15
   2 -10 -12 789.766 418.996   7
   2 -10 -12 960.131 151.829   2
   2 -10 -11 455.326 360.442   7
   2 -10 -11 153.232 125.575   2
   2 -10 -11 24.5781 246.925  26
  -2  10  11 153.142 232.997  12
  -2  10  11 273.245 63.3767  16
  -2  10  11 56.7164 99.7765  14
   2 -10 -11 130.851 117.947  15
   2 -10 -10 6656.49 670.877   7
   2 -10 -10 6419.26 388.827   2
   2 -10 -10 5804.75 608.417  26
  -2  10  10 6902.50 352.388  16
   2 -10 -10 6653.00 372.612  15
  -2  10  10 7304.49 373.443  14
   2 -10  -9 489.073 335.534   7
   2 -10  -9 425.785 83.9517   3
   2 -10  -9 313.173 125.336   2
   2 -10  -9 646.845 283.105  26
  -2  10   9 485.153 259.190  12
  -2  10   9 530.491 75.9915  16
   2 -10  -9 325.961 105.798  15
  -2  10   9 314.693 108.696  14
   2 -10  -8 5068.23 558.012   7
   2 -10  -8 5956.17 583.643  26
  -2  10   8 5344.17 276.486  16
   2 -10  -8 5162.22 287.037  15
  -2  10   8 5053.94 285.639  14
   2 -10  -8 4682.55 307.045   2
   2 -10  -7 206.738 274.386  26
  -2  10   7 232.618 87.1667  14
   2 -10  -7 188.464 89.6740  15
   2 -10  -7 299.989 340.749   7
   2 -10  -7 219.589 111.222   2
   2 -10  -6 3227.03 473.026   7
   2 -10  -6 2902.01 460.897  26
   2 -10  -6 3625.19 210.921  15
  -2  10   6 3655.93 212.516  14
   2 -10  -6 3491.18 236.831   2
   2 -10  -5 792.154 331.336  26
   2 -10  -5 631.575 322.848   7
  -2  10   5 617.225 84.5029  14
   2 -10  -5 891.347 96.6037  15
   2 -10  -5 773.941 122.741   2
   2 -10  -4 227.341 293.706   7
   2 -10  -4 351.461 85.4383  15
   2 -10  -4 560.408 335.270  26
   2 -10  -3 16979.0 982.840   7
   2 -10  -3 14228.2 715.408  15
   2 -10  -3 16645.5 1073.99  26
   2 -10  -2 1278.82 363.583  26
   2 -10  -2 1761.04 126.459  15
  -2  10   2 1256.77 287.970  17
   2 -10  -1 46.2125 73.7832  15
  -2  10   1 86.0627 221.093  17
   2 -10   0 16197.6 1084.21  26
  -2  10   0 15495.2 926.632  17
   2 -10   1 9170.06 728.909  26
  -2  10  -1 7447.28 572.930  17
   2 -10   2 2069.11 389.263  26
  -2  10  -2 2237.53 319.885  17
   2 -10   3 8270.47 444.340   2
   2 -10   3 8646.76 725.877  26
  -2  10  -3 8810.18 613.262  17
  -2  10  -4 9.91219 79.8583   1
   2 -10   4 74.3324 100.443   2
   2 -10   4 274.676 291.374  26
  -2  10  -4 117.369 238.593  17
  -2  10  -4 78.3163 76.3229  16
   2 -10   5 1674.27 150.294   2
   2 -10   5 1671.00 130.025   3
  -2  10  -5 1559.29 132.252   1
   2 -10   5 1581.34 368.234  26
  -2  10  -5 1769.95 124.182  16
  -2  10  -5 2199.21 343.684  17
   2 -10   6 1961.96 160.346   2
  -2  10  -6 1958.71 150.629   1
   2 -10   6 1831.52 141.353   3
   2 -10   6 1670.74 339.446  26
  -2  10  -6 2058.33 367.510  17
  -2  10  -6 2049.71 138.397  16
  -2  10  -7 3053.53 206.763   1
   2 -10   7 3272.87 210.499   2
   2 -10   7 3173.90 398.998  26
  -2  10  -7 3134.37 430.678  17
  -2  10  -8 1577.65 149.596   1
  -2  10  -8 1539.50 359.699  17
   2 -10   9 73.5407 98.4350  10
  -2  10  -9 150.319 118.335   1
  -2  10  -9 346.798 328.495  17
   2 -10  10 5234.40 301.462  10
  -2  10 -10 5375.89 310.573   1
   2 -10  11 5.16504 98.3606  11
   2 -10  11 19.0807 97.0637  10
  -2  10 -11 45.2768 117.512   1
   2 -10  12 3230.51 200.379  10
   2 -10  12 2936.73 204.872  11
  -2  10 -12 2864.30 215.135   1
   2 -10  13 83.9087 87.2478  10
   2 -10  13-25.2006 100.278  11
  -2  10 -13 79.2967 118.727   1
   2 -10  14 64.7441 87.2197  10
   2 -10  14 34.1201 102.361  11
  -2  10 -14 18.0376 111.545   1
   2 -10  15 1263.77 116.343  10
   2 -10  15 1258.74 121.601  11
   2 -10  16 486.865 83.5562  10
   2 -10  16 578.198 96.2446  11
   2 -10  16 359.848 129.774  25
   2 -10  17 28.9785 61.0931  10
   2 -10  17-114.745 101.916  25
   2 -10  18 84.9590 82.4342  25
   2 -10  19 131.204 62.6844  25
   2  -9 -23-45.2687 90.2113   1
   2  -9 -23 97.8254 86.5510  15
  -2   9  22 127.212 70.3637  14
   2  -9 -22 185.241 102.815  15
  -2   9  21 55.1624 78.6527  14
   2  -9 -21-9.47185 126.221  15
  -2   9  20 1257.46 126.171  14
  -2   9  19 474.585 134.388  14
  -2   9  18 787.791 147.227  14
   2  -9 -17 858.894 397.567   7
  -2   9  17 227.395 227.078  12
  -2   9  16 6014.12 553.478  12
   2  -9 -16 6606.32 378.554  15
   2  -9 -16 6196.55 702.234   7
  -2   9  15 1242.49 330.198  12
   2  -9 -15 1223.16 464.852   7
   2  -9 -15 1578.26 185.627  15
   2  -9 -15 1701.35 158.655   2
  -2   9  14 4685.91 485.977  12
  -2   9  14 5094.18 288.549  14
   2  -9 -14 4426.11 288.500   2
   2  -9 -14 4874.19 614.230   7
  -2   9  13 1659.42 308.488  12
  -2   9  13 1570.99 159.791  14
   2  -9 -13 1682.85 162.767   2
   2  -9 -13 2150.98 446.366   7
  -2   9  12 3339.80 406.984  12
  -2   9  12 3528.79 227.686  14
   2  -9 -12 3421.42 236.157   2
   2  -9 -12 3707.15 529.238   7
  -2   9  11 962.416 264.192  12
  -2   9  11 1021.55 122.047  14
   2  -9 -11 876.232 129.004  15
   2  -9 -11 971.667 394.287   7
   2  -9 -11 937.113 138.936   2
   2  -9 -10 20674.7 1298.72   7
   2  -9 -10 19191.2 1036.36   2
  -2   9  10 21542.4 1243.64  12
  -2   9  10 20831.2 1010.19  16
   2  -9 -10 21762.1 1026.74  15
  -2   9  10 22262.5 1028.27  14
   2  -9  -9 10911.1 834.954   7
   2  -9  -9 11120.3 820.518  26
  -2   9   9 11522.9 564.680  16
   2  -9  -9 11566.0 577.337  15
  -2   9   9 11997.3 577.964  14
   2  -9  -9 10359.3 589.761   2
   2  -9  -8 16517.4 1071.23   7
   2  -9  -8 15235.3 1059.11  26
   2  -9  -8 16619.1 807.452  15
  -2   9   8 16950.1 809.080  14
   2  -9  -8 15404.9 821.642   2
   2  -9  -7 6053.42 547.127   7
[truncated: 1,927,961 more chars]
